# Supplementary material for: Comparative Transcriptome Analysis Revealed the Freezing Tolerance Signaling Events in Winter Rapeseed (Brassica rapa L.)
Source: Front Genet. 2022 Apr 26;13:871825. doi: 10.3389/fgene.2022.871825 (PMC9086196; doi:10.3389/fgene.2022.871825)
Supplement: Supplementary file 1 [file Table2.XLSX]

## Sheet: Sheet1
Supplementary Table S2 Differentially expressed genes of Longyou 6 and Tianyou 2 under freezing stress
Gene ID	L6C1 FPKM	L6C2 FPKM	L6C3 FPKM	L6D1 FPKM	L6D2 FPKM	L6D3 FPKM	T2C1 FPKM	T2C2 FPKM	T2C3 FPKM	T2D1 FPKM	T2D2 FPKM	T2D3 FPKM
BGI_novel_G000001	19.26	19.34	17.97	13.31	5.52	15.75	18.48	29.13	10.46	11.1	3.25	10.01
BGI_novel_G000002	2.47	4.03	2.09	1.73	4.63	3.76	4.16	4.96	1.94	3.27	5.21	2
BGI_novel_G000003	2.71	1.73	1.7	2.41	0.95	1.27	3	1.86	2.62	0.95	1.44	1.63
BGI_novel_G000004	0.92	0.58	1.02	1.51	0.24	0.03	1.17	1.29	0.46	0.46	1.58	1.3
BGI_novel_G000005	2.06	1.26	1.48	6.19	2.1	2.71	1.47	1	0.7	2.61	2.07	3.69
BGI_novel_G000006	33.16	18.93	26.31	23.61	10.59	14.46	38.94	35.97	22.21	30.83	21.63	16.43
BGI_novel_G000007	3.98	3.22	4.52	6.58	1.18	4.17	2.57	1.59	7.08	6.77	3.47	4.69
BGI_novel_G000008	2.67	1.89	5.31	3.87	3.56	2.52	4.15	6.35	2.77	2.38	3.03	2.41
BGI_novel_G000009	0	0.04	0	0	0.01	0	0	0.32	0	0.9	0	0
BGI_novel_G000010	0.03	0.03	0.04	0.03	0.14	0.3	1.34	0	0	0	0.33	0
BGI_novel_G000011	21.53	34.84	24.9	38.75	35.88	42.56	24.99	41.22	41.22	31.57	36.95	42.52
BGI_novel_G000012	0.17	0	0.02	1.21	0.09	0.31	5.39	0.22	20.56	0	0.16	0.2
BGI_novel_G000013	0.16	0	0.32	0.46	0.31	0	0.4	0	0.66	0	0.03	0
BGI_novel_G000014	0.06	0	3.98	0	0.28	13.37	1.53	4.36	2.39	0	2.24	4.63
BGI_novel_G000016	0	0	0.34	0	0	0.46	0.41	0	0	0	0	0.48
BGI_novel_G000017	4.34	1.17	2.53	1.31	0.36	0.56	2.48	1.32	1.23	2.77	1.19	1.32
BGI_novel_G000018	5.88	5.31	6.46	3.78	7.34	6.11	7.13	6.68	5.01	3.26	6.74	5.58
BGI_novel_G000019	2.25	1.06	1.48	1.08	0.61	1.66	2.01	1.91	1.19	0.92	0.51	0.96
BGI_novel_G000020	0.28	0.3	0.52	0.37	0.35	0.12	0.66	0.34	0.16	0.51	0.18	0.28
BGI_novel_G000021	2.59	0.93	2.49	1.07	1.03	1.56	3.06	2.95	1.4	0.92	0.95	0.94
BGI_novel_G000022	0	0	0	0	0	0	11.45	0	0	0	9.7	0.85
BGI_novel_G000023	2.15	0.27	8.05	0.5	11.33	19.59	5.14	6.08	0.5	2.31	0.62	0.64
BGI_novel_G000024	2.59	2.36	1.05	0.68	0.83	1.14	1.62	0.7	0.98	0.96	3.62	1.35
BGI_novel_G000025	0.09	0.62	0	0	0	0	0	0.06	0	0	1.46	0
BGI_novel_G000026	34.15	19.39	30.8	32.21	48.13	25.37	29.04	24.57	17.94	19.91	14.62	34.16
BGI_novel_G000027	7.79	0	0	2.43	25.5	0.02	1.42	0	0	0	0.24	153.2
BGI_novel_G000028	0	0	0	0.06	0	0	1.36	0.11	0	0.22	0	0.14
BGI_novel_G000029	0	0	0	0.17	0	0	1.03	0	0	0.03	0	0
BGI_novel_G000030	0	0	0.06	0	0.06	0	2.18	0.12	0.35	0.31	0.05	0.2
BGI_novel_G000031	1.06	0.04	0	0.07	0	0	0	0	0.21	0	0	0
BGI_novel_G000032	12.15	4.42	9.22	9.05	9.57	8.62	10.58	8.81	5.32	9.89	11.59	10.34
BGI_novel_G000033	7.67	3.12	6.92	7.09	4.85	3.1	8.03	6.53	3.09	5.3	3.52	4.33
BGI_novel_G000034	5.47	1.81	4.4	10.36	3.67	3.76	4.54	4.44	3.68	12.23	5.34	8.56
BGI_novel_G000035	0	0	0.02	0	0	0	4.71	0.75	3.78	0	0	0
BGI_novel_G000036	0.12	0.7	0.66	0.26	0.01	0	0	0	0	0.38	0.12	0
BGI_novel_G000037	0.01	0.64	0.59	0	0	0.07	0	0	0	0.03	0	0
BGI_novel_G000038	0	1.18	0.64	0	0.11	0.07	0.24	0.07	0.05	0	0.12	0.22
BGI_novel_G000039	0.43	0.7	0.72	0.19	0.5	0.25	0.61	0.55	0.49	0.82	0.77	0.87
BGI_novel_G000040	0.16	0.44	3.55	0	0	0.03	0.03	0	0	19.79	0.03	0.03
BGI_novel_G000041	0	0.48	0.32	0.05	0.08	0	0.2	0.23	1.35	0	2.25	0.21
BGI_novel_G000042	22.8	12.93	21.69	19.95	22.31	17.87	34.12	30.68	10.1	9.3	11.25	11.11
BGI_novel_G000043	42.81	28.6	43.85	45.36	58.32	34.37	50.72	38.97	19.35	75.32	36.29	57.94
BGI_novel_G000044	0	0	0.03	0.01	0.01	0	0	0.01	0.01	0	0.75	0
BGI_novel_G000045	0.04	0	0.05	0.32	0	0	5.28	0.27	0.35	0.88	1.22	0
BGI_novel_G000046	0	0	0	0	0	0.12	0	0	0	0.15	0	0.69
BGI_novel_G000047	1.43	0.38	0.89	0.98	0.29	0.43	1.67	2.05	0.38	0	0.03	0.05
BGI_novel_G000048	0.92	0.2	0.77	2.1	0.19	1.57	0.96	0.57	0.36	1.06	0.14	0.7
BGI_novel_G000049	2.11	0	0.06	0	0.66	0	0.04	1.14	0	0	0.03	0
BGI_novel_G000050	28.34	23.53	28.55	20.2	14.17	12.34	37.19	30.08	11.7	18.78	18.22	17.64
BGI_novel_G000051	311.67	134.36	221.23	235.76	393.33	170.06	208.46	159.87	162.77	231.43	111.78	248.18
BGI_novel_G000052	29.04	18.01	24.81	30.12	34.96	28.42	25.62	19.99	17.43	35.42	19.39	32.1
BGI_novel_G000053	6.52	4.29	7	10.69	23.76	3.23	3.43	15.84	7.02	1.23	2.84	13.97
BGI_novel_G000054	0.41	0.15	0.3	0.21	0.09	0.26	3.99	0.78	0.09	0.06	0.34	0.09
BGI_novel_G000055	0	0.26	0.22	0	0	0.19	0	7.11	0	0.07	0.03	0.39
BGI_novel_G000056	0.05	0.67	0.1	0	0	0	0	0.1	0.19	0	0.05	0
BGI_novel_G000057	0.31	1.16	0.41	0	0.16	0.08	0	0	0.16	0.08	0.08	0
BGI_novel_G000058	0	0	0	0	0	0.06	0	0	0	0	0	0
BGI_novel_G000059	0.09	0.27	0.69	0	0.51	0.27	0.47	0.14	0.35	0	0.04	0.04
BGI_novel_G000060	0	0	0.16	0	0.33	1.16	0.41	0	0.04	0	0	0
BGI_novel_G000061	0.11	0.3	0.33	0.09	0.24	1.07	0.87	0.18	0.04	0.16	0	0
BGI_novel_G000062	0.82	1.11	1.43	0.56	1.41	0.4	0.59	0.53	0.11	0.75	1.51	0.39
BGI_novel_G000063	1.2	1.83	0.35	0.53	1.59	0.52	0	0	0.33	0	5.42	1.61
BGI_novel_G000064	1.07	0.35	1.1	0.32	0	1.71	0.33	1.43	1.02	0	1.31	0
BGI_novel_G000065	5.37	16.07	5.41	5.43	7.77	12.94	6.22	5.56	3.46	1.3	13.57	4.52
BGI_novel_G000066	0.16	0	0	0.37	0.18	0	0	0	0	1.04	0.35	0.73
BGI_novel_G000067	8.07	1.17	1.59	1.55	8.49	3.92	11.22	3.58	0.96	1.3	0.93	2.82
BGI_novel_G000068	1.67	2.56	5.06	4.52	6.75	5.93	8.2	9.21	1.72	1.24	0	0.19
BGI_novel_G000069	3.25	1.34	2.81	0.34	1.02	0.18	2.14	1.55	1.55	0	0.44	0.71
BGI_novel_G000070	12.33	5.53	7.89	11.96	10.55	9.06	13.59	15.4	14.73	6.71	3.12	8.86
BGI_novel_G000071	14.5	0.82	21.69	0.63	12.52	19.81	74.9	64.29	3.92	2.13	0.5	3.25
BGI_novel_G000072	8	3.55	4.56	8.3	2.26	4.62	8.32	6.58	3.93	6.33	3.08	6.79
BGI_novel_G000073	1.32	0.72	1.17	0.66	0.2	1.58	2.14	1.3	1.2	0.75	1.43	0.62
BGI_novel_G000074	1.97	0	0.36	3.71	0.75	2.27	0.43	0	0	0	0	0
BGI_novel_G000075	0.44	0	0.54	9.55	0.98	8.14	0	0.02	0	0	0	0
BGI_novel_G000076	0	0	0	0	0	0.42	0	0	0	0	0	0
BGI_novel_G000077	0.43	0	0	0.67	0	0.76	0.12	0	0	0	0	0
BGI_novel_G000078	0.87	0	0	0	0	0	0	0.02	0	0	0	0
BGI_novel_G000079	0	0	0	0	0	0	0.33	0	0	0	0	0
BGI_novel_G000080	5.01	0.02	1.32	21.46	2.49	10.83	1.49	0	0	0	0	0.04
BGI_novel_G000081	3.42	0.02	0.37	2.3	2.17	2.67	0	0	0	0	0	0
BGI_novel_G000082	0.06	0	0	0	0	0.65	0.01	0.04	0	0	0	0
BGI_novel_G000083	0.64	0	0.22	2.59	0.75	1.29	0.19	0	0	0	0	0
BGI_novel_G000084	1.22	0.15	0.14	2.28	1.04	2.32	0.4	0	0	0	0	0
BGI_novel_G000085	10.11	0.06	3.96	26.85	5.88	17.66	3.85	0	0	0	0	0.02
BGI_novel_G000086	0	0.08	0	0	2.43	0.07	0.11	0.14	0	0.13	0.23	0
BGI_novel_G000087	2.92	1.27	1.61	2.32	0.98	0.79	2.11	2.24	1.28	2.4	0.73	1.85
BGI_novel_G000088	1.53	1.79	1.96	2.51	4.75	6.31	1.67	1.91	3.51	1.54	2.12	1.24
BGI_novel_G000089	2.75	11.25	2.78	3.07	0.24	0	1.86	0	4.38	0	0	2.73
BGI_novel_G000090	0.38	0.84	0.71	1.19	0.48	0.76	0.04	0.12	0.19	0.04	0.71	0.12
BGI_novel_G000091	39.56	25.1	31.01	36.69	61.95	36.35	28.54	33	38.23	48.35	31.81	43.77
BGI_novel_G000092	6.87	3.41	5.28	6.87	10.32	7.67	11.77	11.03	3.07	7.35	10.56	31.54
BGI_novel_G000093	0.53	0.31	0.36	0	0.28	0.17	0.61	0.03	0	0	0.05	0.48
BGI_novel_G000094	0	0.16	0.36	0.56	3.71	0	1.65	2.74	0.66	0	0	0
BGI_novel_G000095	1.8	1.37	1.49	0.32	0.27	2.2	0.2	0.32	0.19	0.15	0.04	0.24
BGI_novel_G000096	0	0	0	0	0	0.02	0	0	0.04	6.78	0.78	0
BGI_novel_G000097	0.82	0.57	1.33	0.19	0.23	0.39	0.71	0.62	1.1	0.81	0.63	0.14
BGI_novel_G000098	1.76	0	0.03	0.1	1.09	0	0.78	1.23	0	0	0.1	0.52
BGI_novel_G000099	0	0	0	0	12.68	0	0	0	0	0	0	0
BGI_novel_G000100	0	0	0	0	0.04	0	0	3.05	0	0.24	0	0
BGI_novel_G000101	0.65	0.17	0	0.37	0.97	0.33	0	0.37	0.18	0	0	0
BGI_novel_G000102	0.32	0.19	0.13	0.2	0.47	0.63	0.53	0.07	0.45	0.57	0.44	0.39
BGI_novel_G000103	3.58	0.78	2.38	35.12	2.35	11.29	3.24	2.36	0.12	6.5	0.46	3.74
BGI_novel_G000104	4.14	2.46	3.68	1.02	0.32	0.19	2.07	7.34	3.5	0.69	0.46	1.25
BGI_novel_G000105	12.92	7.24	8.23	4.62	2.87	0.79	9.6	16.45	8.04	3.46	3.36	4.91
BGI_novel_G000106	4.96	4.31	6.34	5.23	7.48	5.8	7.48	8.47	5.39	4.35	7	5.67
BGI_novel_G000107	3.07	0.74	2.04	2.25	0.43	0.04	3.55	0.67	1.51	0	0.6	0.08
BGI_novel_G000108	0.69	0.2	0.31	0.45	0.18	0	1.78	0.16	0.32	0	0.22	0
BGI_novel_G000109	0.13	0.28	0.17	0.7	0.07	0	0.2	0	0.08	0	0.11	0
BGI_novel_G000110	3.06	1.29	6.7	0.14	0.54	0	12.34	1.69	6.19	0.13	1.05	4.14
BGI_novel_G000111	0	1.66	0.29	0	0	0	0	0	0	0	0	0
BGI_novel_G000112	0.02	1.49	0.55	0.01	0.05	0	0	0	0	0	0	0
BGI_novel_G000113	4.79	3.3	2.82	2.32	2.35	1.06	2.08	0.04	0.65	0.51	1.18	0.41
BGI_novel_G000114	0.21	1.01	0.28	0.17	0.06	0	0.22	0.55	0.16	0	0.37	0
BGI_novel_G000115	0.3	1.79	0.39	0.08	0.16	0.15	0.08	0.39	0.3	0.07	0	0
BGI_novel_G000116	1.1	0.49	0.58	0.2	0.74	0.42	0.65	0.95	0.72	0.2	0.56	0.53
BGI_novel_G000117	0.09	0	0.59	0.1	0	0.09	0.69	0	0	0	0	0
BGI_novel_G000118	1.54	1.54	1.24	0	2.12	0.67	0.04	0.61	0.11	0.06	0.06	0
BGI_novel_G000119	3.88	1.89	1.49	0	2.39	1.52	0	1.29	0	0.54	0.17	0
BGI_novel_G000120	1.47	1.99	1.61	1.59	0	0.29	3.9	0.04	2.09	0.67	1.36	1.18
BGI_novel_G000121	0.17	1.22	2.83	1.04	0.71	0.73	4.26	0.01	2.61	0.73	1.3	1.17
BGI_novel_G000122	3.25	2.72	2.23	2.18	2.66	1.76	4.13	2.38	1.6	2.28	0.45	0.76
BGI_novel_G000123	0.58	0.4	0.52	0	2.91	2.2	0	0.3	0	0.2	0	0
BGI_novel_G000124	0	0.1	0	0	0.1	0.44	0.09	0.1	0	0	0	0.2
BGI_novel_G000125	2.74	3.04	3.14	2.06	4.41	4.82	3.88	5.32	3.1	2.94	3.18	4.82
BGI_novel_G000126	1.15	0.78	1.56	1.51	0.89	1.11	1.61	1.62	0.69	1.36	0.63	0.66
BGI_novel_G000127	0.56	1.81	1.06	0.19	0.32	0.06	1.76	1.33	1.65	0.45	1.08	0.74
BGI_novel_G000128	0.69	0.78	1.37	0.75	0.88	0.26	0.68	0.46	0.85	0.1	0.06	2.05
BGI_novel_G000129	0.17	0.14	0.25	0.62	0.95	0.31	0.1	0.06	0.02	0.08	0	0.3
BGI_novel_G000130	0.02	0	0	0	0	0.04	0	0	0	0	0.91	0.08
BGI_novel_G000131	1.16	1.45	0.48	0.35	2.35	0.64	0.84	2.47	0	3.05	0.72	2.63
BGI_novel_G000132	4.18	4.94	3.86	3.78	4.52	3.73	3.14	4.84	4.33	3.63	9.17	5.4
BGI_novel_G000133	0.15	0	0.13	0.97	0.7	0.45	0.25	0.38	0.23	0.46	0.19	0.61
BGI_novel_G000134	3.66	4.2	5.44	7.39	10.96	10.54	9.82	6.19	5.55	9.81	9.21	10.83
BGI_novel_G000135	0.08	0.14	0.64	0.03	0	0.03	0.51	0.14	0	0	0.21	0.03
BGI_novel_G000136	1.3	0.65	0.61	0.09	0.09	0.24	0.26	1.29	0.25	1.22	0.08	0.34
BGI_novel_G000137	1.89	0.15	1.27	1.53	0.04	0.81	1.85	0.15	0.07	0.11	0.04	0.19
BGI_novel_G000138	7.43	2.7	3.59	1.94	6.69	2.26	1.11	1.12	2.01	0.66	0.64	0.37
BGI_novel_G000139	1.05	0.57	1.02	1.14	0.55	0.59	0.96	1.06	0.57	0.95	0.36	0.6
BGI_novel_G000140	5.3	1.2	3.96	4.09	1.07	7.72	5.5	6.73	1.07	30.4	1.21	5.28
BGI_novel_G000141	0.79	0.89	0.71	0.69	0.42	0.33	1.27	0.82	0.13	0.03	0.37	0.52
BGI_novel_G000142	1.78	1.4	1.64	0.79	0.74	1.02	2.5	1.81	0.62	0.37	1.07	0.65
BGI_novel_G000143	3.78	1.85	3.07	1.4	1.21	0.42	5.11	5.44	0.76	1.25	1.89	0.8
BGI_novel_G000144	4.54	0.03	2.72	1.32	1.13	0.47	4.14	2.24	0.27	0.07	0.1	0
BGI_novel_G000145	2.89	7.43	0.78	0.15	0.91	5.39	1.6	0.14	6.23	0.17	1.66	11.09
BGI_novel_G000146	9.32	4.83	9.24	2.84	10.83	8.94	8.86	10.51	2.97	4.43	6.77	3.43
BGI_novel_G000147	1.91	0.89	1.75	1.66	3.58	3.5	2.98	1.43	0.92	2.62	1.66	1.62
BGI_novel_G000148	2.02	0.71	2.8	2.15	1.11	2.11	4.82	1.91	2.28	2.6	0	1.09
BGI_novel_G000149	0.93	1.26	1.08	1.21	1.36	0.75	1.41	0.24	0.08	0.06	0.06	0.21
BGI_novel_G000150	0.07	0.22	0.08	0.08	0.23	0.22	0.97	0.23	0	0.07	0.04	0.04
BGI_novel_G000151	0	0.33	0.65	0.31	0	0.22	0.11	0	0	0.03	0.05	0.05
BGI_novel_G000152	0.45	0.17	0.94	0.41	3.6	0.32	0.16	1.27	0.34	0.03	0.09	0.03
BGI_novel_G000153	0.64	0.26	2.91	0	0	0	0.82	2.84	0.76	0.5	0.12	0.07
BGI_novel_G000154	1.2	0.19	2.07	0	0.03	0.15	0.26	0.99	0.83	0.12	0.2	0.04
BGI_novel_G000155	2.22	0.37	0.78	0.47	0.44	0.02	0.15	0.43	0.13	0.21	0.13	0.2
BGI_novel_G000156	1.04	3.21	5.48	1.58	1.32	1.28	2.75	2.2	4.16	0.47	0.73	1.51
BGI_novel_G000157	9.56	10.27	14.42	13.31	21.03	8.06	10.53	5.91	7.58	3.42	5.6	14.12
BGI_novel_G000158	6.04	4.91	4.49	1.3	6.03	0.47	14.42	10.47	1.44	0.18	0.15	1.4
BGI_novel_G000159	4.97	2.16	2.3	7.86	2.66	6.16	1.66	2.19	0.03	0.74	1.17	0.96
BGI_novel_G000160	0.51	0.13	0	0	0.14	0.13	1.12	0	0	0	0	0
BGI_novel_G000161	0.2	0.13	0.18	0.29	0.09	3.31	0.32	0.29	0.06	0.17	0	0
BGI_novel_G000162	15.22	14.81	11.27	2.7	5.58	4.79	14.52	9.51	10.21	4.28	19.73	3.71
BGI_novel_G000163	1.57	0.76	1.87	1.06	0.34	2.25	8.42	0.48	1.27	0.63	2.26	1.03
BGI_novel_G000164	1.5	1.01	2.05	2.31	1.16	0.28	3.39	1.96	1.18	2.08	1.73	0.97
BGI_novel_G000165	0.3	0.39	0.8	0.22	0.07	0.13	0.74	0.93	1.19	1.14	1.05	1.12
BGI_novel_G000166	0.06	0	3.45	0	0.03	0.56	0	0	0.04	0	0.06	0
BGI_novel_G000167	2.14	2.96	2.25	0.97	0.98	0.75	2.14	2.6	2.45	1.22	0.57	0.12
BGI_novel_G000168	3.29	3.09	4.92	2.02	3.91	2.64	5.34	4.56	0.7	1.37	2.73	0.57
BGI_novel_G000169	0.95	2.04	1.87	2.48	0.22	0	0	0.21	0	0	0.17	0.68
BGI_novel_G000170	1.34	0.19	1.19	2.16	0.87	0.56	0.42	0.85	0.4	0.24	0.1	0.54
BGI_novel_G000171	6.37	3.22	8.92	1.99	3.04	4.82	5.06	2.53	14.23	129.99	27.52	12.69
BGI_novel_G000172	121.65	1.39	83.92	1.29	3.37	5.79	110.74	43.13	6.97	17.41	2.32	25.28
BGI_novel_G000173	39.6	21	22.45	32.13	19.34	22.55	27.89	18.86	37.08	44.73	24.57	31.41
BGI_novel_G000174	3.38	0.33	1.54	3.82	0.9	4.27	3.97	0.16	0.02	0	0.02	0.02
BGI_novel_G000175	12.32	8.93	11.32	11.84	14.54	8.79	10.68	8.59	7.18	6.29	3.54	7.83
BGI_novel_G000176	1.17	1.13	2.15	1.62	1.36	0.96	3.25	2.08	1.14	1.21	0.31	1.51
BGI_novel_G000177	1.88	2.5	3.18	3.78	3.18	2.43	3.82	2.62	2.91	4.71	1.43	3.95
BGI_novel_G000178	2.82	0.53	2.91	3.02	0.76	1.69	5.71	2.18	0.52	0.3	0.09	0.3
BGI_novel_G000179	110.5	8.94	18.04	113.39	222.7	88.43	134.02	98.88	30.12	157.41	368.38	186.88
BGI_novel_G000180	196.84	0	110.46	0	5.55	0.05	0.11	0	0	27.64	0.05	52.21
BGI_novel_G000181	0	0.05	1.68	0.18	0.04	0.03	5.43	8.12	0.03	0.03	0.24	0.3
BGI_novel_G000182	5.52	5.1	8.26	1.92	2.51	5.22	14.05	3.38	16.52	20.07	3.4	8.44
BGI_novel_G000183	0	0	0	0	0	0	1.18	0.64	0	0	0	0
BGI_novel_G000184	5.71	11.42	6.56	21.48	10.46	16.05	4.78	4.41	13.11	28.33	25.37	26.91
BGI_novel_G000185	0	0	0	0	0	0	0	0	0	0	0	0.45
BGI_novel_G000186	3.52	2.91	4.15	0.77	1.33	1.32	2.54	4.2	1.01	1.25	0.73	1.08
BGI_novel_G000187	0	0	0	0.6	0.31	0.85	0	0	0.29	0.45	0	0
BGI_novel_G000188	2.57	4.38	5.98	1.46	2.26	0.69	3.05	1.78	1.77	0.15	1.13	1.42
BGI_novel_G000189	1.52	0.36	0.35	1.24	1.21	1.67	0.91	1.02	0	2.7	0.18	1.53
BGI_novel_G000190	21.63	13.73	20.99	30.24	40.92	19.98	22.42	21.68	15	20.13	18.67	27.98
BGI_novel_G000191	1.76	1.76	5.27	0.66	0	0.63	0.62	0.35	2.99	0	0.67	0
BGI_novel_G000192	1.36	0.85	4.83	2.1	0.18	1.76	4.44	1.11	2.05	0	0	0.25
BGI_novel_G000194	0	0	0	0	0	0.19	0	0	0	0	0	0
BGI_novel_G000195	0	0	0	0	0.7	0	0.07	0	0.07	0	0	0.37
BGI_novel_G000196	1.07	0.33	0.13	1.38	0.88	1.01	0.53	1.34	0.76	4.11	0.16	0.38
BGI_novel_G000197	0	0.32	0	0	0.27	0.06	0	0	0.05	0	0.3	0
BGI_novel_G000198	4.85	0.1	6.21	0.02	0.65	0.12	4.98	5.95	2.4	0.06	0.13	0.13
BGI_novel_G000199	0.64	0.24	0.31	1.6	0.57	1.87	0.82	0.2	0.08	0.05	0.07	0.63
BGI_novel_G000200	0.14	0.71	0.49	0.24	0.1	0.56	1.38	0.54	0.14	0	0	0.14
BGI_novel_G000201	8.11	4.14	5.39	7.52	8.35	0.55	1.58	1.52	1.64	0.13	1.66	0.54
BGI_novel_G000202	5.61	0.5	5.34	2.99	0.96	0.72	3.24	3.95	1.04	13.08	0.03	3.09
BGI_novel_G000203	16.81	21.45	20.34	19.15	38.71	25.06	27.36	19.95	17.57	20.96	25.02	22.32
BGI_novel_G000204	0.22	0.08	0	0	0	0.27	0.39	0.08	0.35	0.39	0.12	0
BGI_novel_G000205	3.57	3.85	3.35	5.93	3.85	4.52	3.64	2.37	7.82	4.03	1.78	5.26
BGI_novel_G000206	1.29	0.33	0.83	1.64	1.84	1.05	1.79	1.77	0.1	0.37	0.27	0.56
BGI_novel_G000207	6.17	0.08	0	0	0	0	1.58	8.95	6.78	1.5	0	0
BGI_novel_G000208	2.88	0	0	0	0	0	0.23	3.71	3.45	1.2	0.11	0
BGI_novel_G000210	0.41	0	0.32	0.07	1.69	0.82	0.04	9.59	17.59	0.91	0.3	0
BGI_novel_G000211	4.58	0.21	2.54	5.08	0	3.41	4.26	0.75	0	0	0.04	0
BGI_novel_G000212	0.24	0.58	5.02	6.21	3.66	1.61	1.47	4.39	0	1.39	0.8	2.56
BGI_novel_G000213	1.39	0.41	5.25	0.18	1.12	1.25	0.08	0.13	0.13	0.07	0.02	0.06
BGI_novel_G000214	1.47	0.74	1.73	2.82	11.47	5.94	7.18	4.64	0.17	1.34	7.09	11.18
BGI_novel_G000215	9.63	0.49	8.26	6.44	1.39	2.52	8.65	4.31	5.31	7.51	2	6.66
BGI_novel_G000216	1.91	3.63	1.01	1.08	1.63	0.23	1.85	0.3	5.4	7.18	3.37	2.18
BGI_novel_G000217	0.28	0.29	0.42	0.32	0.35	0	0.29	0.07	1.02	2	0.57	0.38
BGI_novel_G000218	0.21	0	0.02	0	0.05	0.09	49.65	0.07	0.03	0	0	0
BGI_novel_G000219	27.9	18.4	26.08	51.42	31.69	30.21	30.52	31.79	43.71	82.33	70.88	67.61
BGI_novel_G000220	4.86	13.62	10.88	6.27	8.69	22.58	44.31	7.98	22.12	2.02	1.66	0.6
BGI_novel_G000221	17.44	20.86	21.72	1.82	41.36	3.5	0.01	20.15	3.31	6.53	10.03	6
BGI_novel_G000222	29.98	14.78	34.28	10.04	8.6	13.27	33.11	44.95	10.79	8.05	8.67	4.12
BGI_novel_G000223	188.31	174.13	203.18	192.93	306.22	262.45	124.08	129.9	83.33	184.03	138.7	272.05
BGI_novel_G000224	1.33	0.33	0.42	0.4	0.17	0.53	0.73	0.34	0.09	0.08	0.07	0.12
BGI_novel_G000225	2.27	2.29	1.01	1.36	2.38	2.33	3.21	6.38	1.76	3.74	2.93	1.22
BGI_novel_G000226	0	0	0.55	1.09	0	0.27	0.28	1.9	0	0	0.51	0
BGI_novel_G000227	1.6	1.43	2.78	0.97	2.14	0.26	0.01	3.53	0.16	0	0.84	0.35
BGI_novel_G000228	1.82	0.65	0.76	0	0.77	0	0.2	1.67	0.26	0	0	0
BGI_novel_G000229	0.53	0.41	0.3	0.94	0.36	0	0.38	0.64	0.21	0	0.45	0.11
BGI_novel_G000230	5.15	0.56	6.12	0.26	2.81	0.7	14.69	4.09	2.02	0.65	0.45	0.62
BGI_novel_G000231	157.79	87.67	94.81	457.03	219.94	155.29	85.14	128.08	122.82	364.87	130.36	296.88
BGI_novel_G000232	0	0	1.64	0.11	0	0	0.18	0.68	0	0	0.29	0
BGI_novel_G000233	6.7	6.18	4.53	8.02	15.26	7.12	3.83	4.75	3.01	6.4	4.09	5.64
BGI_novel_G000234	0	0	0	0	0	0	0	0.13	0	0	0	0
BGI_novel_G000235	0.47	0.24	0.49	0.67	0.29	0.2	0.6	0.65	0.29	1.13	0.21	0.84
BGI_novel_G000236	0.8	1.22	0.28	0	0.12	0.44	5.55	1.81	0.08	0	0	0.02
BGI_novel_G000237	0	4.38	3.61	10.76	0	3.51	14.61	7.14	10.26	13.85	10.27	6.93
BGI_novel_G000238	4.02	1.1	3.48	5.89	1.03	1.72	5.27	0.96	1.07	3.16	0.36	3.08
BGI_novel_G000239	3.59	2.7	3.13	1.48	1.55	1.78	3.66	3.5	2.54	1.51	1.73	1.34
BGI_novel_G000240	0	0.09	0.08	0	0	0	0.28	0	0.11	0.12	0	0
BGI_novel_G000241	7.6	5.41	5.04	3.73	7.28	3.18	7.98	4.82	0.37	1.62	0.03	0.6
BGI_novel_G000242	0.15	0	0.14	0.15	0	0.13	0.14	0.77	0	0	0.14	0.14
BGI_novel_G000243	0.95	0.49	0.51	0.33	0.46	0.57	1.52	1.23	0.88	1.11	0.39	0.29
BGI_novel_G000244	24.1	11.59	27.24	36.22	28.11	15.63	31.19	28.56	12.15	19.85	28.71	34.3
BGI_novel_G000245	13.46	4.98	6.67	31.7	19.27	16.34	5.96	6.81	5.41	29.22	8.95	20.8
BGI_novel_G000246	0.38	0.11	0.08	0.09	0.06	0.2	0.05	1.42	0.01	0	0.05	0
BGI_novel_G000247	0.05	0.85	1.25	0	0.63	0.99	0.31	0.36	0.05	0	0	0
BGI_novel_G000248	4.73	4.91	23.71	21.18	16.09	0.75	4.43	2.51	1.54	5.84	1.63	6.45
BGI_novel_G000249	13.58	5.66	7.44	6.78	7.92	4	9.39	11.64	5.3	5.13	3.41	4.92
BGI_novel_G000250	0.1	0	0	0	1.84	0	0	0	0	0	0	0
BGI_novel_G000251	7.64	8.04	9.19	18.94	12.93	18.79	11.33	5.83	10.56	25.33	14.12	19.35
BGI_novel_G000252	1.59	0.91	3.13	0.98	1.78	0.72	3.21	0.91	0.43	1.56	0	0.02
BGI_novel_G000253	0.3	0.51	0.45	0.08	0.03	0.35	0.17	2.53	0.12	0.36	0.05	0
BGI_novel_G000254	0.05	0.25	0.63	0.31	0.05	0.4	0	0.31	0	2.5	0	0
BGI_novel_G000255	3.94	1.9	1.65	0.46	0.26	0.56	4.01	3.71	1.94	0.13	0.72	0.04
BGI_novel_G000256	0.3	3.55	0.19	0.88	0	0	0.06	0.06	0	0	0	0.06
BGI_novel_G000257	8.3	12.81	22.48	8.19	9.19	7.53	2.93	3.96	4.18	3.02	2.56	15.21
BGI_novel_G000258	2.69	4.74	2.18	0.09	0.03	1.47	2.11	0.56	0.09	0	0.5	0.51
BGI_novel_G000259	0	0	0.45	0	0.51	1.58	0.4	0	0	0	0	0
BGI_novel_G000260	11.68	9.81	11.88	10.12	12.51	9.77	20.13	15.31	9.15	6.93	7.03	9.99
BGI_novel_G000261	2.53	8.21	10.51	1.93	2.38	18.36	0.05	0	0.06	0.06	0.11	0
BGI_novel_G000262	0.72	0.25	1.49	0.88	0.28	0.34	0.54	0.87	1.2	0.24	0.31	0.29
BGI_novel_G000263	7.12	0.63	5.57	0.97	1.44	0.89	9.84	2.18	1.97	2.2	0.14	2.43
BGI_novel_G000264	4.01	0.24	1.68	7.63	4.03	1.51	5.44	4.71	0.95	2.1	0.68	1.6
BGI_novel_G000265	2.02	1.18	3.84	1.17	11.1	2.72	3.23	5.95	1.32	0.07	0.65	0.67
BGI_novel_G000266	0	0	0.08	0	4.03	0	0	9.21	0	0	0	0.04
BGI_novel_G000267	2.48	1.8	0.24	6.67	0.18	0.06	0.13	0.05	0.93	0.8	1.28	0.11
BGI_novel_G000268	0.42	2.04	0.52	0.32	0.32	0.46	0.28	0.36	0.73	0.11	0	0.15
BGI_novel_G000269	0.02	0	0.3	0.91	0	0	0.17	0	0	0	0	0
BGI_novel_G000270	0.04	0	0.07	0.98	0	0	0	0	0	0	0	0
BGI_novel_G000271	5.37	5.1	7.96	13.14	49.68	15.66	3.89	5.59	3.68	11.27	8.44	20.27
BGI_novel_G000272	0.13	0.02	1.12	0.07	0.09	0.04	0.11	16.64	3.2	0.09	0	0.04
BGI_novel_G000273	0.65	0.07	0.46	0.68	0.42	0.29	0.23	1.42	0.47	0.85	0.26	0
BGI_novel_G000274	0.34	0.15	0.38	0.05	0.19	0	0.2	2.83	0.16	0.09	0.37	0
BGI_novel_G000275	1.26	0.05	4.78	1.29	3.5	5.47	1.49	0.32	0.24	1.69	1	2.66
BGI_novel_G000276	2.3	0.23	2.59	1.25	6.9	9.01	3.09	10.21	9.62	38.05	5.53	3.99
BGI_novel_G000277	1.32	0.69	4.74	2.91	4.75	9.71	4.67	15.1	11.99	12.85	0.97	0.85
BGI_novel_G000278	191.83	76	102.96	20.85	29.77	45.93	234.61	235.23	56.55	23.49	23.64	16.77
BGI_novel_G000279	94.34	55.56	113.66	79.72	39	101.16	175.49	26.22	38.18	137.94	406.11	137.26
BGI_novel_G000280	3.3	0.68	2.2	0.47	0.45	0.23	3.8	4.15	0.72	0.72	0.51	0.36
BGI_novel_G000281	1.85	1.59	1.91	0.75	0.24	0.72	2.2	2.57	0	0.94	0.7	0.69
BGI_novel_G000282	0.02	0	0	0.48	0.44	0.9	0.13	0.33	0.33	0	0.17	0.31
BGI_novel_G000283	0	0.23	0.05	0	0	0	0	0.51	0	0.08	0	0
BGI_novel_G000284	0.02	0	0	2.67	3.27	1.97	0.05	0	0.76	0	0	0.71
BGI_novel_G000285	0.39	0	0	0.95	2.49	0.14	0	0	0.48	0	0.24	0
BGI_novel_G000286	0	0	0.06	0.2	0.2	0.32	0.2	0	1.14	0.72	0	0.21
BGI_novel_G000287	0	0	0.03	0	0	0	0.32	0.65	0	0	0.47	0.88
BGI_novel_G000288	0	0.22	0.71	0	0	0	0.82	0	0	0.11	0.16	0.11
BGI_novel_G000289	1.02	0.06	0.12	1.92	0.4	1.09	0	0.28	0.13	0	0.85	1.33
BGI_novel_G000290	1.85	1.94	1.1	4.2	3.41	3.42	3.29	0.83	0.07	0.04	0.69	0.99
BGI_novel_G000291	0	0	0	0	0	0	0	0.15	0.15	0.22	0	0
BGI_novel_G000292	0.17	0.4	0.47	0.61	0	1.28	5.39	0.67	0.21	2.77	0.61	0.59
BGI_novel_G000293	3.22	5	4.47	1.21	1.95	1.04	2.07	4.84	3.05	0.39	0.07	1.08
BGI_novel_G000294	0.18	0	0.47	1.79	0.24	0.36	0.72	0.83	0.46	0.7	0.49	1.97
BGI_novel_G000295	0.18	0.24	0.28	0.34	0	0.27	0.17	0	0	0	0	0
BGI_novel_G000296	0.12	0.73	0.08	0	0.19	0	0.43	0.4	0.32	0	0.84	0.03
BGI_novel_G000297	0	0	0.71	0	0	0	0	0	0.12	0.18	0.11	0.06
BGI_novel_G000298	0.36	0	0	0.06	0	0.44	0.35	0.12	0.11	0.25	0	0
BGI_novel_G000299	3.44	3.78	4.16	4.73	4.33	4.03	6.73	4.65	5.14	4.12	14.03	4.57
BGI_novel_G000300	0.06	0.12	0.03	0.09	0.86	0.09	0.09	0.12	0.06	0.24	0.91	0.94
BGI_novel_G000301	1.69	0.92	1.31	0.31	0.46	0.06	0.63	0.17	0.4	0	0.16	0.12
BGI_novel_G000302	9.1	10.12	0.12	0	0	0.05	0	0.12	0	0	0.44	0.17
BGI_novel_G000303	24.18	4.08	7.32	9.64	165.96	23.23	51.21	69.26	12.97	2.14	1.46	32.25
BGI_novel_G000304	15.27	6.27	5.68	7.31	3.08	5.93	43.33	3.1	14.63	3.38	3.21	0.26
BGI_novel_G000305	0.2	0.13	0.1	0	0.21	0.06	0.17	1.85	0.12	0.05	0.07	0.19
BGI_novel_G000306	1.43	0.57	0.89	0.12	0.19	0.26	2.18	1.43	0.89	0.24	0.04	0.54
BGI_novel_G000307	0	0	1.1	0	0	0.15	1.01	0.25	0	0.06	0.56	0.09
BGI_novel_G000308	0.29	0.21	0	0.11	0.06	0.07	2.02	0.71	0.08	0.09	0	0
BGI_novel_G000309	5.52	1.71	4.79	4.79	2.81	2.84	3.96	3.99	0.59	1.91	0.3	0.51
BGI_novel_G000310	0.45	2.35	0.86	0	0	0.08	1.94	0.01	0.02	0	0.05	0
BGI_novel_G000311	1.22	6.83	1.41	0	0.01	0.11	6.19	0.13	0.06	0	0.11	0
BGI_novel_G000312	0.37	1.09	0	0	0	0	2.07	0	0	0	0.13	0
BGI_novel_G000313	0.98	4.06	0.56	0	0	0.07	1.3	0	0.11	0	0.04	0
BGI_novel_G000314	0.09	1.29	0.31	0	0	0	0.02	0	0.03	0	0.03	0
BGI_novel_G000315	1.45	1.3	0.5	0.89	0.51	0.78	0.04	0.57	0.22	0.66	0.98	0
BGI_novel_G000316	2.97	2.06	3.05	3.15	2.91	3.92	3.24	1.92	5.68	6.48	3.95	4.15
BGI_novel_G000317	1	0	0	0	0.78	0	0.21	0	1.04	0	0	0
BGI_novel_G000318	1.79	1.07	1.17	0	1.4	1.39	1.92	0.89	1.36	1.27	1.11	1.35
BGI_novel_G000319	1.2	0.04	1.55	0	0.04	0.15	0.2	0.15	0.07	0	0	0.08
BGI_novel_G000320	1.52	0.8	2.98	1.61	0.91	0.48	1.81	0.6	0.79	0.82	0.3	1.08
BGI_novel_G000321	0.78	0.14	1.51	0.42	0.51	0.14	0.63	0.41	0.63	0.37	0.22	0.29
BGI_novel_G000322	2.08	0.42	1.14	0.59	1.74	0.19	0.37	0.45	0.5	2.97	0.21	0.15
BGI_novel_G000323	0	0.64	0	0.29	0.13	0.62	0	0.24	0	0.04	0	0
BGI_novel_G000324	0	0	0	0.16	0.23	0.04	0.75	2.52	0.13	0.1	0.14	0.84
BGI_novel_G000325	0.33	0.04	0.27	0.21	0.9	0.33	1.28	4.41	0.8	0.35	0.33	0.54
BGI_novel_G000326	2.84	4.87	2.83	6.05	13.79	8.98	1.62	1.79	2.4	6.48	9.05	11.61
BGI_novel_G000327	2.75	2.57	3.39	3.01	0.96	2.58	0.05	0	0	0	0	0
BGI_novel_G000328	0	0	0	0	0.18	0	0	0	0	0	8.12	0.08
BGI_novel_G000329	5.04	2.62	2.8	2.16	1.08	0.7	6.84	1.05	3.03	0	0.38	0
BGI_novel_G000330	6.64	5.53	6.07	4.15	1.33	3.48	7.32	7.11	6.39	0.82	2.15	0.86
BGI_novel_G000331	6.28	3.54	2.88	3.87	3.23	3.99	6.34	3.78	3.9	1.17	0.63	0.82
BGI_novel_G000332	0	0	0.05	0.05	0	0	0.05	0.38	0.12	1.08	0	0.05
BGI_novel_G000333	0.39	0.11	0.91	0.72	0.31	0.9	1.24	7.19	3	17.86	0.48	0.07
BGI_novel_G000334	1.48	1.46	1.88	0.81	0.83	0.57	3.45	0.39	2.16	1.2	0.47	1.78
BGI_novel_G000335	1.27	0.77	0.04	0.42	0.22	0.85	0.96	0.57	0	1.45	0	1.06
BGI_novel_G000336	1.5	2.01	2.24	0.68	1.58	0.26	5.77	0	2.02	0.67	0.39	1.41
BGI_novel_G000337	0.15	0.07	0.17	0.63	0.83	0.37	0.36	0.15	0.03	0.73	0.3	0.46
BGI_novel_G000338	4.5	0.15	0.1	0	1.77	0	0.22	1.66	0	0	0	6.04
BGI_novel_G000339	0.74	0.46	0.71	0.21	0.07	0.28	1.99	0.02	0.52	0.5	1.9	1.19
BGI_novel_G000340	26.66	19.35	26.14	19.28	6.68	11.2	23.93	28.99	24.86	36.31	1.79	20.96
BGI_novel_G000341	0	0	0	0	2.03	0.1	0.11	0.33	0	0	0	0
BGI_novel_G000342	5.58	7.86	10.41	4.46	5.74	2.54	2.31	6.74	7.01	2.53	4.55	0.12
BGI_novel_G000343	0.17	0.29	0.44	1.09	0.96	0.09	0.24	0.06	0.08	0.28	0.08	0.31
BGI_novel_G000344	0.07	0	0.09	0.15	0.29	0.06	0.9	0.09	0.31	0.47	0	0.26
BGI_novel_G000345	0.42	1.97	2.28	0.29	0.97	3.3	4.71	2.06	0.68	0.09	2.47	1.35
BGI_novel_G000346	12.68	7.5	12.34	6.44	13.01	7.52	17.48	14.8	6.45	5.91	5.41	6.64
BGI_novel_G000347	0.54	0.44	0.87	0.07	0.64	0.23	0.75	1.48	0.28	0.87	0.18	0.56
BGI_novel_G000348	1.24	0.79	1.03	0.76	0.55	0.52	0.83	1.85	0.59	0.46	0.58	0.6
BGI_novel_G000349	0	0	0	0.06	0	0	5.4	0	2.32	0	0	0.13
BGI_novel_G000350	11.38	0	10.38	0.07	0.11	0	0	0	0	2.14	0	3.74
BGI_novel_G000351	2.31	0.29	0.54	0.29	4.35	0.17	0.45	0.67	0.16	3.84	0.09	0.48
BGI_novel_G000352	0	5.94	0.38	0	0	0	0	0	0.01	0	0	0
BGI_novel_G000353	0.29	0	1.62	0	2.23	0.36	0.18	0.56	0	0.1	0.12	0.08
BGI_novel_G000354	0	0.12	0	0	0.09	0.37	0	0	0.06	0	0	0
BGI_novel_G000355	0.21	0	0.25	0.71	0.07	0	0.22	0.04	0.07	0.14	0	0.07
BGI_novel_G000356	0	0	0	0	0	0	4.76	1.5	0	0	0	0
BGI_novel_G000357	0.49	0.83	0.47	0.28	0.49	0.68	1.29	2.07	0.21	0.71	0.09	0.29
BGI_novel_G000358	0.02	2.21	0.77	0.19	10.8	0.03	2.67	0.02	0.02	0.02	0.02	0.03
BGI_novel_G000359	2.07	0.64	3.22	0.58	0.08	0.39	1.2	0.45	0.8	0.44	0.12	0.15
BGI_novel_G000360	1.03	0.05	0.36	0.72	0.26	0.44	1.03	0.36	0.15	0.39	0.14	0.35
BGI_novel_G000361	0	0	0.46	0	0	0.24	0	0	0	0	0.13	0
BGI_novel_G000362	11.86	5.91	15.32	3.7	6.79	6.14	14.92	12.28	10.72	4.09	6.12	0
BGI_novel_G000363	17.91	18.66	29.73	3.16	6.04	4.34	19.36	8.94	4.6	3.73	7.1	2.83
BGI_novel_G000364	0.02	0.01	0.05	0.01	0	0	0.01	0.02	0	0.01	0.02	4.36
BGI_novel_G000365	5.04	9.99	2.79	1.35	11.28	4.11	6.41	16.82	3.77	0.77	3.75	1.68
BGI_novel_G000366	90.9	42.57	85.21	12.41	47.04	11.16	55.7	74.88	22.08	21.37	4.67	31.44
BGI_novel_G000367	325	209.72	314.42	68.33	225.83	134.68	217.11	363.08	53.23	35.03	38.65	82.67
BGI_novel_G000368	16.25	43.63	26.22	4.77	16.54	20.31	5.92	18.07	16.14	1.92	14.68	6.2
BGI_novel_G000369	13.93	19.95	19.11	21.41	8.1	13.73	18.97	32.38	13.54	13.68	35.98	20.44
BGI_novel_G000370	0	0.01	1.49	0	1.31	0.02	0	0	0	0	0	0.02
BGI_novel_G000371	0	0	19.79	0	0	0	0	0	0	0	0	0.02
BGI_novel_G000372	12.38	1.99	5.48	1.42	0.61	0.97	6.69	4.8	0.32	0.32	0.18	0.58
BGI_novel_G000373	3.64	0.12	0.05	0	0	0	0.49	0.54	0	0	0	0
BGI_novel_G000374	65.75	6.85	1.02	0.35	0.43	0.17	13.4	14.16	0.17	0.5	0.26	0.14
BGI_novel_G000375	3.33	2.41	5.07	0.52	0	1.42	3.89	2.8	1.27	0	0.26	0
BGI_novel_G000376	0.72	1.07	2.53	0.38	0	0.57	2.89	2.72	0.39	0	0.66	0
BGI_novel_G000377	1.68	0	3.65	0	0	0	2.66	1.63	0.73	0	0	0
BGI_novel_G000378	0.13	5.52	2.51	0.37	0.16	0.92	0.04	0	0.06	0.23	0	0
BGI_novel_G000379	0.14	0.83	0	0	0	0	0.37	0	0	0	0.14	0
BGI_novel_G000380	2.04	1.28	2.82	2.95	1.73	1.26	3.87	3.64	1.08	0.77	0.76	0.97
BGI_novel_G000381	1.29	0.38	1.34	2.56	1.61	0.86	2.62	1.08	0.3	0.02	0.73	0.55
BGI_novel_G000382	1.82	0.93	2.27	0.69	0.72	1.24	5.98	2.51	0.49	0.11	0.61	0.58
BGI_novel_G000383	0.11	0	0.74	0.06	0	0.4	10.75	0.86	0.97	2.11	0.02	0.56
BGI_novel_G000384	0.88	0	0.36	0	0.09	0.03	0.21	0.33	0	0	0	0
BGI_novel_G000385	4.31	4.72	3.17	1.42	0.57	1.78	2.99	2.84	4.3	1.58	0.4	0.29
BGI_novel_G000386	3.52	0.04	1.7	0.25	0.9	0.12	4.02	2.57	0.49	0.12	0.36	0.33
BGI_novel_G000387	0.44	2.26	0.42	0.17	2.64	0	0.56	0	3.88	0	1.79	12.77
BGI_novel_G000388	91.4	60.72	69.71	125.65	140.37	108.47	74.1	91.57	51.27	156.2	71.97	130.44
BGI_novel_G000389	0.81	1.24	1.71	0.27	0.52	1.69	3.33	0.2	0.5	0.03	0.1	0.25
BGI_novel_G000390	1.18	0.36	0.93	2.42	2.11	3.29	1	0.25	0	1	0.12	0.79
BGI_novel_G000391	27.51	16.16	19.82	11.28	22.2	17.1	42.95	5.03	61	57.18	3.05	76.41
BGI_novel_G000392	0.04	0	0	0.15	0.07	0.03	0	0	0	5.06	1.33	0.42
BGI_novel_G000393	65.02	16.9	73.69	10.67	20.06	6.75	68.95	52.59	70.49	32.24	2.51	25.97
BGI_novel_G000394	5.31	3.14	6.71	21.65	3.79	2.72	16.53	3.62	0.11	0.02	0	0.04
BGI_novel_G000395	1.29	0.46	1.26	0.42	0.15	0.23	0.85	0.11	0.07	0.25	0.05	0.07
BGI_novel_G000396	0.01	0	0.01	0.05	0.01	1.35	0.04	0.01	0.4	0	0.01	0.01
BGI_novel_G000397	1.59	1.86	1.81	0.81	2.95	5.46	2.7	2.21	0.71	0.58	1.14	2.23
BGI_novel_G000398	0.54	0.18	0.44	0	0.63	0.89	1.01	0.87	0	0.18	0.47	0.24
BGI_novel_G000399	0.72	0	0.43	0	0	0.37	0	0	0	0	0.12	0
BGI_novel_G000400	0	0.02	0	0.22	0.12	1.17	1.88	0.06	2.47	0	0.48	0
BGI_novel_G000401	0	0	0	0	0	0	0.43	0	0	0	0	0
BGI_novel_G000402	1.24	2.27	1.37	4.21	3.17	8.41	2.86	1.4	3.67	5.72	3.42	2.25
BGI_novel_G000403	1.37	4.78	0.24	1.52	2.34	7.21	3.72	0.81	3.23	51.27	14.01	0.72
BGI_novel_G000404	0.35	0.35	0.21	0.68	1.48	0	0.21	0.1	0.25	0.35	0.35	0.41
BGI_novel_G000405	0.67	0	0	0	0	0.33	0.09	0.09	0.17	0	0.08	0
BGI_novel_G000406	67.55	48.78	61.93	33.23	31.75	28.44	60.43	43.32	43.94	48.43	59.71	45.85
BGI_novel_G000407	0.55	0.04	0.2	0	0.04	0.08	0.68	0.08	0	0	0.01	0
BGI_novel_G000408	9.4	3.37	9.63	17.21	6.41	7.92	9.61	4.96	9.96	18.05	10.82	15.41
BGI_novel_G000409	18.61	5.48	8.42	5.54	2.18	5.19	8.26	10.11	8.08	3.14	3.97	3.24
BGI_novel_G000410	0	3.1	0	0	0	0	0	0	0	0	0	0
BGI_novel_G000411	4.19	3.49	5.63	8.36	8.14	5.92	8.83	8.2	4.9	6.35	2.61	5.84
BGI_novel_G000412	0.56	1.32	1.15	0.81	0.83	2.03	1.9	0	2.02	1.55	0.39	0.48
BGI_novel_G000413	2.5	3.78	3.77	2.42	1.64	6.22	1.22	3.53	4.39	3.25	19.52	3.69
BGI_novel_G000414	5.23	14.04	11.98	5.1	7.39	6.52	2.72	4.15	7.81	11.81	11.12	9.15
BGI_novel_G000415	1.73	0.05	0	0.24	0	1.74	0.35	0	1.06	0	0	0
BGI_novel_G000416	0.1	0.17	1.63	1.21	0.11	2.36	0.94	0.03	0.03	0.1	0	0
BGI_novel_G000417	0.18	0.04	0.09	0	1.49	0.06	0.2	2.12	4.13	0.11	0.7	0.32
BGI_novel_G000418	109.98	7.55	80.29	14.85	1.95	13.51	212.56	35.26	19	22.48	22.54	16.01
BGI_novel_G000419	3.09	2.87	3.73	1.13	0.66	1.03	5.49	2.72	2.63	0.91	1.28	1.54
BGI_novel_G000420	0.01	0	0	0.01	0	0	1.31	1.06	27.66	1.44	0	1.38
BGI_novel_G000421	0.58	0	0.19	0.56	0	0	0	0	0	0	0	0
BGI_novel_G000422	0.92	0.86	0.99	0.58	0.18	0.67	3.75	1.69	1.41	0.31	0.16	0.9
BGI_novel_G000423	14.53	11.39	10.4	8.23	7.74	10.11	11.39	8.11	15.73	11.55	14.1	9.35
BGI_novel_G000424	2.07	12.05	4.45	4.97	387.08	1.38	4.18	2.47	1.77	1.54	5.24	2.25
BGI_novel_G000425	14.24	10.96	16.98	15.41	16.52	16.06	24.47	17.62	15.26	17.92	23.8	19.92
BGI_novel_G000426	26.88	18.92	27.25	28.22	39.23	22.47	31.82	38.13	18.3	25.38	29.03	32.97
BGI_novel_G000427	0.18	0.18	0.13	0	0.19	0	0.25	0.06	0.06	0	1.01	0
BGI_novel_G000428	4.43	2.54	3.94	6.04	2.79	3.36	5.39	4.33	3.36	6.51	2.57	5.6
BGI_novel_G000429	0.54	0.64	0.42	1.14	0.7	0.79	0.29	0.18	0.74	4.9	0.55	2.72
BGI_novel_G000430	1.19	4.26	1.09	1.11	0.67	4.16	0.25	0.37	1.47	0.11	0.09	1.53
BGI_novel_G000431	0.05	0.02	0.02	0.43	0.21	0.11	0.04	0	0	0.5	0.02	1.13
BGI_novel_G000432	3.17	0.59	3.38	2.42	1.48	1.02	5.63	6.48	2.23	1.31	3.58	1.86
BGI_novel_G000433	0.19	0.22	0.36	0.33	0	0.14	0.32	1.53	0.3	0.35	0.48	0.37
BGI_novel_G000434	0.3	1.45	0.54	1.75	0.52	0.57	6.23	0	0.52	0	1.92	1.52
BGI_novel_G000435	5.79	0.1	2.6	0.21	0	0.39	1.45	0	0.2	0	0.2	0.1
BGI_novel_G000436	0.09	0.74	0.55	0	3.15	0.06	0.81	0.02	0.04	0.05	0	0
BGI_novel_G000437	0.43	0	0.3	0.27	0	0.52	0.35	0.27	0	0.11	0.03	0.05
BGI_novel_G000438	0	0	0.4	0.19	0.26	1.09	0.65	0.45	0.02	0.09	0.06	0
BGI_novel_G000439	17.85	71.02	52.74	25.81	6.99	20.1	25.49	16.22	33.78	14.42	64	18.18
BGI_novel_G000440	5.36	2.37	5.65	10.24	2.59	0.06	9.13	0.53	8.93	0	1.52	20.42
BGI_novel_G000441	38.1	8.88	24.28	25.83	20.6	10.86	33.19	24.85	14.87	44.9	7.84	27.86
BGI_novel_G000442	0.02	0.03	0.05	0.02	0.07	0.06	0.88	1.35	0.01	1.53	0.05	0.03
BGI_novel_G000443	0.15	0.23	0.09	0.07	0.2	0.13	0.72	0.66	0.06	7.05	0.04	0.15
BGI_novel_G000444	0.11	6.8	1.51	0.42	0	0	0.12	0.84	0.87	0	0.28	0
BGI_novel_G000445	1.14	3.1	3.5	2.51	2.32	2.89	3.79	2.38	3.52	2.69	1.9	1.06
BGI_novel_G000446	0	0	0	0.08	0	0.25	0	0	0	0.05	0.09	0
BGI_novel_G000447	0.33	0.26	1.02	0.38	0.36	0.97	0.69	0.67	0.75	0.54	0.79	0.02
BGI_novel_G000448	0.46	0.23	0.3	1.57	0.21	0.91	0.94	0.44	0.06	0.29	0.43	0.47
BGI_novel_G000449	0.91	0.52	0.13	4	1.08	0	0.43	1.88	1.76	3.3	4.22	0.05
BGI_novel_G000450	2.02	0	0.64	1.06	3.17	0.17	0.36	0.14	0	0.81	0.5	1.17
BGI_novel_G000451	0.34	0.41	0.07	0.21	0.07	0.61	0.86	1.14	0.55	0.27	0.07	0.14
BGI_novel_G000452	1.57	0.51	0.64	1.25	0.37	1.75	0.81	0.56	1.37	1.94	0.38	0.49
BGI_novel_G000453	1.24	4.33	3.16	0.31	0.02	0	0.05	0.13	0	0	3.06	3.52
BGI_novel_G000454	1.74	0.75	1.08	0.46	0.16	0.07	1.32	1.67	0.36	0.15	0.3	0.15
BGI_novel_G000455	1.15	0.16	1.95	0.46	0.4	0.16	1.5	0.8	0.22	0.27	0	0.33
BGI_novel_G000456	0.14	1.53	1.81	0.72	0.97	1.07	2.1	2.41	1.68	0	2.05	0.16
BGI_novel_G000457	0.2	0.06	0.55	0.34	0.07	0.07	0.11	1.43	0.07	0.33	0	0.14
BGI_novel_G000458	2.77	15.95	10.05	0.03	1.31	3.58	9.48	31.04	6.69	0	3.57	0.89
BGI_novel_G000459	0.71	1.16	0.64	0	0.17	0.25	0.25	1.86	0.75	0	0.69	0.16
BGI_novel_G000460	1.18	1.27	0.34	0.67	0.41	0.89	0.49	0.69	0.27	0	0.57	1.07
BGI_novel_G000461	2.56	2.53	1.76	0.86	0.25	1.09	0.72	2.83	2.75	0	1.16	0.72
BGI_novel_G000462	4.72	4.38	11.67	5.72	12.45	2.79	3.84	3.7	4.74	0.98	1	6.5
BGI_novel_G000463	0.39	0.36	0.07	0	3.74	0.1	0.12	0.04	1.17	0	0.03	0.03
BGI_novel_G000464	0.12	0.3	0.51	0.13	0.64	0.42	0.45	0.06	0.24	1.03	0.24	1.12
BGI_novel_G000465	0.99	0.33	1.07	0	0	0.11	0	0.36	0	0.23	0.11	0.7
BGI_novel_G000466	0	0	0.2	0	0.33	0	0	0	0	0.07	0	0
BGI_novel_G000467	0.63	0.4	0.03	0.26	0	0.12	3.04	0.46	1.61	0.54	0.71	0.55
BGI_novel_G000468	1.25	0.48	0.4	1.61	2.83	0.77	0.15	0.05	1.69	8.04	0.24	2.83
BGI_novel_G000469	0.44	1.24	1.89	0.05	0	0.22	0.32	0.27	0.84	0.4	0.04	0.67
BGI_novel_G000470	26.38	19.04	17.03	16.21	27.11	3.68	30.53	4.16	4.4	19.54	22.44	34.4
BGI_novel_G000471	3.07	1.35	9.88	11.95	2.92	19.39	4.2	20.79	18.09	1.85	0.89	4.19
BGI_novel_G000472	0	0.08	0.73	3.38	0.05	0.96	1.82	0	0.36	0	0	0.36
BGI_novel_G000473	0.92	2.29	1.37	0	1.93	3.83	1.56	3.76	0.34	0.6	0.65	0.08
BGI_novel_G000474	216.73	55.86	94.02	361.93	230.66	167.98	67.28	68.66	108.93	598.4	200.58	364.27
BGI_novel_G000475	36.59	11.39	23.54	68.63	33.85	31.01	13.92	14.13	19.14	100.84	33.61	75.74
BGI_novel_G000476	1.38	0.95	0.75	0.08	1.03	0.5	1.08	0.6	0.19	0.01	3.43	0.19
BGI_novel_G000477	0	0.05	0.06	0	0	0	0	0	0.11	0.05	0.05	0
BGI_novel_G000478	0	0	0	0	0	0	0.06	0.59	0.16	0.11	0.09	0.05
BGI_novel_G000479	0	0	0	0.11	0.06	0.03	1.12	0.14	0.03	0.08	0.03	0.03
BGI_novel_G000480	0.78	1.79	0.1	0.07	0.17	0.11	0.2	0.03	72.73	1.15	0.89	3.54
BGI_novel_G000481	0.73	0.68	0.55	1.02	0.63	0.95	0.94	0.42	0.34	0.43	0.3	0.38
BGI_novel_G000482	0.21	0.17	0.08	0.12	0	0	0	0	0.22	0	0.54	0
BGI_novel_G000483	0.63	0.28	0.67	0	0.2	0.6	0.66	0.18	0.79	0	0	1.21
BGI_novel_G000484	1.19	0.46	0.55	0.05	0.28	0.22	0.22	0.37	0.65	0	0	0.22
BGI_novel_G000485	0	1.23	0.31	0.53	0.96	0.93	1.04	0.4	1.01	0	1.53	2.57
BGI_novel_G000486	0.07	0	0.36	0.43	1.03	1.39	0.23	0.53	0.31	0	0.22	0.45
BGI_novel_G000487	0	0.09	1.84	6.48	1.78	0.03	0	0	0	0.06	0	0
BGI_novel_G000488	26.19	2.95	18.17	6.3	6.37	4.79	27.03	34.08	2.68	1.04	0.45	0.78
BGI_novel_G000489	0.55	0.1	0.26	0.82	0	0.68	0.68	0.62	0	0	0	0
BGI_novel_G000490	0.39	0	0.17	0.3	0.04	0.1	0.61	0.38	0	0	0	0
BGI_novel_G000491	1.62	0.09	1.15	1.5	6	0.95	1.75	0.86	0.16	0.16	0	0.59
BGI_novel_G000492	0	0	0.13	0	0.17	0.57	0.03	0.09	0.06	0.1	0.12	0.33
BGI_novel_G000493	1.71	1.77	2.15	4.79	4.17	12.46	3.61	4.15	1.61	7.68	3.63	6.29
BGI_novel_G000494	4.36	0.43	3.85	4.08	2.83	3.25	1.19	4.22	0.14	0.57	0.14	4.01
BGI_novel_G000495	0.92	0	0.33	0	0.54	0	0.22	0.44	0	0.1	0	0.11
BGI_novel_G000496	0.34	0	0.16	1.01	1.14	0.34	0.3	0.3	0.13	0.13	0.05	0.24
BGI_novel_G000497	2	4.81	6.3	1.5	0.98	3.23	7.81	5.08	3.32	2.52	1.12	1.71
BGI_novel_G000498	0.61	0.52	0.26	0.66	1.28	0.34	0.43	1.15	0.26	0.04	0.16	0.39
BGI_novel_G000499	31.61	14.69	10.03	3.63	30.18	14.52	2.85	1.15	0	0	17.48	4.15
BGI_novel_G000500	0.27	1.1	0.68	0.78	0.04	0.34	0.61	0.07	0.14	0.51	0.27	0.17
BGI_novel_G000501	46.19	39.04	40.63	7.41	7.81	12.01	28.62	34.11	19.08	4.59	4.08	8.95
BGI_novel_G000502	0.31	0.32	0.43	0.2	0.12	0.59	3.04	0.35	0.22	0.26	0.07	0.08
BGI_novel_G000503	1.24	1.79	1.18	0.13	0	0.96	0	0.02	0.32	0.14	0	0
BGI_novel_G000504	1.67	0.32	1.89	0.54	1.99	0.21	1	0.11	1.76	9.93	1.69	4.12
BGI_novel_G000505	0.12	0.03	0.42	0	0.24	0.21	0	0	0	2.31	0	0.06
BGI_novel_G000506	0.27	0.82	0.62	0.84	0.03	0.68	0.65	0.25	0.38	1.69	1.11	1.03
BGI_novel_G000507	0.32	0	0.47	0.23	0.41	0.23	1.74	1.52	2.06	1.15	0.48	1.73
BGI_novel_G000508	0.82	0	2.35	2	1.45	1.74	6.23	2.85	3.87	4.72	2.68	8.11
BGI_novel_G000509	3.47	0.52	1.84	1.45	0.45	0.82	2.3	1.04	0.97	1.91	3.22	2.85
BGI_novel_G000510	0	0	0	0.86	0	0	0	0	0	0	0	0.13
BGI_novel_G000511	0.7	0.8	0.79	0.94	0.25	0.7	0	0	0	2.65	1.18	0.36
BGI_novel_G000512	0	0	0.74	0	0	0	2.54	3.35	1.69	1.13	0	1.01
BGI_novel_G000513	5.96	5.93	6.57	5.34	8.78	7.86	6.42	7.98	5.32	3.86	4.9	5.34
BGI_novel_G000514	140.68	23.78	101.46	8.65	38.17	19.65	118.45	59.84	151.02	94.73	3.72	70.42
BGI_novel_G000515	0	0	0.08	0.13	4.75	0.2	0	0	0	0	0	0
BGI_novel_G000516	0	0.03	0.08	0.11	1.79	0.22	0.08	0.06	0.24	0.38	0.04	0
BGI_novel_G000517	30.93	35.03	36.24	60.33	70.44	51.42	33.23	35.36	28.64	42.39	63.18	67.69
BGI_novel_G000518	11.79	9.82	9.58	7.75	11.95	5.83	10.52	10.4	7.71	4.98	12.41	9.37
BGI_novel_G000519	1.28	0	0	0	0.03	0	0	0	0	0	0	0
BGI_novel_G000520	6.68	4.45	6.85	8.19	15.74	5.14	6.85	8.65	5.42	5.17	2.68	7.15
BGI_novel_G000521	34.06	33.37	38.12	28.51	59.76	41.63	54.84	51.48	30.18	20.42	47.66	35.84
BGI_novel_G000522	0.86	0	0	0	0.83	0.67	10.89	0	2.35	0	0	0
BGI_novel_G000523	1.65	2.81	0.89	1.39	3.76	1.05	1.76	1.82	0.12	0.46	0.21	0.45
BGI_novel_G000524	15.9	6.84	15.81	8.29	3.87	6.84	9.61	18.56	13.55	8.17	10.96	4.59
BGI_novel_G000525	0	0	0	0	0.1	3.34	0	0	0	0	2.03	0.5
BGI_novel_G000526	0	0.02	0	0	0.18	1.97	0.04	0	0.18	0	1.93	0.12
BGI_novel_G000527	0.08	0	0.17	0.11	0	0.65	0.17	0	0.39	0	3.25	0
BGI_novel_G000528	10.33	0.04	1.33	12.48	1.3	14.65	2.75	0.24	0	0.08	0	0
BGI_novel_G000529	0.02	0.1	0.04	0.15	1.22	1.01	0.15	0	0	0	0.99	0.06
BGI_novel_G000530	1.95	0.86	0.61	0	0	0	3.8	3.53	0.55	0.01	0.53	0.42
BGI_novel_G000531	0.41	0.4	1.25	0	0.07	0	1.34	2.16	0.26	0.02	0	0.14
BGI_novel_G000532	0	0.1	0.16	0	0	0.02	0	2.65	0	0	0	0
BGI_novel_G000533	0.1	0	0.05	0.42	0.24	0.93	0.13	0	0	0.4	0	1.13
BGI_novel_G000534	0.05	0	0.04	1.51	1.33	0.98	0.11	0	0	0.14	0	0.38
BGI_novel_G000535	2.89	0.79	2.37	4.61	1.49	3.9	3.34	3.9	1.09	0.94	0.89	3.62
BGI_novel_G000536	2.52	0.02	1.57	2.35	0.03	0.69	3.83	0.22	0	0	0.01	0.07
BGI_novel_G000537	0.37	0.59	0.25	0	0	0.72	0	0.15	0	0	0	0
BGI_novel_G000538	0	0	0	0	0.01	0	0.58	0.36	0	0	0	0.07
BGI_novel_G000539	0	0	0	0	0	0	1.01	0	0	0	0	0
BGI_novel_G000540	4.45	0.35	0.75	3.1	1.15	1.1	4.71	2.2	2.03	0.27	2.11	2.6
BGI_novel_G000541	4.55	1.22	1.98	4.63	85.09	2.31	1.44	1.06	2.67	8.11	4.42	4.94
BGI_novel_G000542	0.03	0.07	0	0	0.03	0	0	0	0.49	0.06	0.57	0.06
BGI_novel_G000543	11.17	2.15	7.45	13.7	1.74	5.62	16.08	2.25	0.1	1.31	0.07	0.9
BGI_novel_G000544	0	0	0.03	0.27	0.09	0.15	0.49	0.06	0	0	0	0.15
BGI_novel_G000545	1.74	0.03	0.28	77.3	1141.58	4.37	0.35	8.41	10.31	9.51	5.26	222.42
BGI_novel_G000546	0.96	0.15	0.38	0.31	0.27	0.66	0.92	0.83	0.51	0.4	0.25	0.33
BGI_novel_G000547	0.74	0.24	0.86	0.49	0.25	0.8	0.35	0.44	0.35	0.02	0.02	0.12
BGI_novel_G000548	6.71	7.85	11.39	5.99	10.36	7.67	7.94	10.83	8.13	5.93	10.35	8.86
BGI_novel_G000549	4.91	2.54	3.98	7.04	16.73	9.53	9.84	9.75	3.36	2.68	5.74	6.44
BGI_novel_G000550	10.17	3.18	5.61	9.66	2.26	2.69	11.17	8.21	3.87	5.35	1.53	4.12
BGI_novel_G000551	2.11	1.47	2.56	4.39	1.95	1.78	2	0.99	2.35	2.18	1.22	3.14
BGI_novel_G000552	0.82	1.35	2.07	0.29	0.63	3.68	0.43	0.17	0.67	0.03	0.05	0.06
BGI_novel_G000553	44.13	65.87	61.07	70.71	50.16	53.15	56.16	61.52	106.42	88.35	148.4	91.07
BGI_novel_G000554	0	0	0.03	1.53	0	0	0	0	0	0.19	0	0
BGI_novel_G000555	1.59	0.96	1.74	1.25	0.33	1.76	2.95	0	0.68	0.89	0.18	0
BGI_novel_G000556	23.9	7.39	12.07	26.42	23.63	15.76	18.06	19.93	3.49	6.01	3.74	8.77
BGI_novel_G000557	2.53	0.49	0.76	1.89	0.54	1.29	1.55	1.35	0.15	0.02	0.14	0.24
BGI_novel_G000558	2.92	4.68	4.92	2.22	2.36	3.22	6.96	6.14	4.56	1.99	2.52	0.47
BGI_novel_G000559	0.25	1.98	0.19	0	0	0	1.39	0.04	0	1.68	0.07	0.19
BGI_novel_G000560	5.01	3.52	6.31	3.81	18.1	18.01	5.58	7.06	9.86	68.8	5.33	41.68
BGI_novel_G000561	3.61	1.25	2.61	5.31	1.51	2.24	5.19	2.13	0.97	4.72	0.79	2.71
BGI_novel_G000562	0.55	0.9	1.19	1.78	1.52	1.61	4.69	2.24	0.37	1.55	0.57	1.86
BGI_novel_G000563	45.04	3.75	11.8	44.84	18.26	1.8	4.32	1.33	7.32	1.02	2.37	19.91
BGI_novel_G000564	1.66	0	0.48	0.32	0	0	0	0	0.41	0	0.11	0
BGI_novel_G000565	0.6	0	0.44	1.51	0.6	0	0	0.66	0.03	0	0.32	0.39
BGI_novel_G000566	3.84	8.87	11.57	9.97	3.47	6.87	4.38	10.71	3.84	4.25	3.55	7.36
BGI_novel_G000567	17.72	7.24	13.16	26.85	25.91	18.74	16.48	19.62	16.93	40.18	20.37	26.91
BGI_novel_G000568	0.25	0.11	0.38	0.54	0.25	0.13	1.32	1.5	0.27	0.75	0.29	0.19
BGI_novel_G000569	154.11	123.71	156.19	68.01	126.68	79.4	176.52	194.91	55.72	48.22	119.41	50.05
BGI_novel_G000570	0.63	1.83	0.1	0	0	0.05	1.52	0	3.35	0.02	0.02	0.15
BGI_novel_G000571	0	0	0.08	0.81	0	0	0	0.08	0	0	0	0
BGI_novel_G000572	1.47	1.23	0.61	0	0.11	0.03	1.03	1.2	0	0	0.05	0
BGI_novel_G000573	0.03	0.45	0.55	0.29	0.24	1.59	1.93	0	0.92	0	0.05	0.41
BGI_novel_G000574	0.05	0	0.06	0.06	0	0	0.3	0.02	0	0	0.08	0
BGI_novel_G000575	0.23	1.68	0.51	0.63	0.6	0.36	2.64	1.57	4.11	0.56	5.22	2.32
BGI_novel_G000576	12.1	8.09	12.2	11.61	11.61	10.54	18.83	17.18	8.96	9.74	10.46	8.8
BGI_novel_G000577	23.59	12.67	23.97	22.36	23.5	22.26	28.1	20.94	13.06	21.19	15.21	18.37
BGI_novel_G000578	1.48	0.86	1.26	2.32	1.21	1.92	0.77	0.53	0	0.7	2.81	0.82
BGI_novel_G000579	1.51	0.99	1.67	1.77	6.17	0.31	3.75	2.9	1.7	2.39	0.31	0.07
BGI_novel_G000580	3.56	2.64	2.6	8.68	19.42	1.92	7.13	4.14	3.46	4.33	0.94	7.31
BGI_novel_G000581	4.19	0.66	3.26	2.27	0.37	2.28	8.03	2.11	0.86	0.28	0.02	0.6
BGI_novel_G000582	0.13	0	0	0.07	1.02	0	0	0	0.07	0.06	0.13	0.46
BGI_novel_G000583	0.65	0.42	0.44	0.05	0.49	2.17	1.17	2.12	0.46	0.83	0.78	0.09
BGI_novel_G000584	0.17	0.04	0.4	0.68	0.2	1.85	0.28	0.3	0	0.78	0.26	0.23
BGI_novel_G000585	0	1.05	6.23	0	1.33	0.95	0.05	5.29	1.43	0	1.17	0
BGI_novel_G000586	0.73	1.05	0.9	0.28	0.1	1.09	1.19	0.24	0.09	0.41	0.04	0
BGI_novel_G000587	0.01	0.9	3.63	0	5.71	0	0	0.1	0.02	0	0	0
BGI_novel_G000588	1.02	0.05	0.84	0.19	0.17	1.54	0.43	0.08	1.08	1.46	0.03	0
BGI_novel_G000589	53.32	23.49	39.14	56.38	24.99	23.32	39.64	25.68	29.96	62.84	20.82	34.36
BGI_novel_G000590	0.95	0.09	0.24	0.78	0.76	0.19	0	0.69	0.23	1.67	0.34	0.98
BGI_novel_G000591	0.22	0.2	0.26	1.71	0.21	0.1	0.43	0	0.95	1.51	1.18	1.5
BGI_novel_G000592	0.57	0	0.25	0.5	1.04	0.25	0	0	0.39	1.25	0.99	0.46
BGI_novel_G000593	3.79	1.43	4.76	6.06	5.21	8	6.01	3.93	4.44	11.73	2.08	9.14
BGI_novel_G000594	2.39	0.48	1.18	1.46	7.43	3.44	1.83	1.43	0.09	0.23	0.64	0.36
BGI_novel_G000595	1.55	0.34	1.41	1.39	4.4	1.57	1.37	1.16	0.18	0	0.53	0.27
BGI_novel_G000596	7.95	6.61	7.99	9.23	9.97	8.23	10.39	9.23	6.66	9.05	7.04	10.82
BGI_novel_G000597	1	0.53	0.81	1.81	0.04	1.24	0.97	0.4	0.35	0.04	0.14	0.36
BGI_novel_G000598	0.04	0.12	1.01	0	0	1.9	0	0.96	0	0	0	5.19
BGI_novel_G000599	0.8	0.12	0.99	0	0	0	0.37	0.25	0.12	0	0	0
BGI_novel_G000600	1.42	0.53	1.09	0.53	0.5	0.71	1.69	1.25	0.9	0.78	0.32	0.94
BGI_novel_G000601	0.63	0.31	0.76	0.47	0.18	0.17	0.88	0.79	0.94	0.31	0.21	0.63
BGI_novel_G000602	0.14	0	0.05	0.05	0.05	0	0.75	0.64	0.28	0.09	0.09	0
BGI_novel_G000603	0	0.12	0.53	0.13	3.98	0.27	0	0.13	0	0	0	5.75
BGI_novel_G000604	0.5	0.05	0.23	1.07	0.07	1.5	1.1	0.11	0.07	0.09	0.02	0.09
BGI_novel_G000605	4.54	2.14	0.88	4.65	1.33	0	0.59	0	0	0	0.16	0.74
BGI_novel_G000606	5.42	0.78	2.12	0.35	14.11	2.73	5.43	4.91	3.17	0.99	1.22	4.07
BGI_novel_G000607	0.33	0	0.01	0	0	1.24	1.6	0	0	0	0	0
BGI_novel_G000608	3.07	0	1.56	0.86	0.31	2.26	2.19	1.27	0.74	2.85	0.4	1.29
BGI_novel_G000609	1.49	0.76	1.95	1.09	0.33	0	0	0.09	0.14	1.23	0.22	0.12
BGI_novel_G000610	1.31	0.45	0.7	0	0	0.34	7.34	1.19	2.24	0	1.26	4.14
BGI_novel_G000611	0	0.02	0.2	0.29	0.05	0.11	1.1	1.84	0.46	0.13	0.11	0.04
BGI_novel_G000613	0	0	0.02	0	2.14	0	0	0.02	0.29	0.02	0	0
BGI_novel_G000614	156.43	57.93	74.48	93.86	34.34	65.06	120.67	81.56	85.27	109.31	62.67	78.66
BGI_novel_G000615	0.76	0.59	3.5	0.12	0.49	0.41	1.42	0.12	2.3	0.06	8.4	0.36
BGI_novel_G000616	0	0.04	0	0	0.05	0	0	0	0	0	0	0
BGI_novel_G000617	0.02	1.82	3.96	0.21	1.7	4.28	5.46	10.09	2.78	1.97	1.41	2.08
BGI_novel_G000618	0.1	0.81	0.87	2.95	4.13	0	0	0.48	0.04	1.42	0.75	2.74
BGI_novel_G000619	0.37	0.31	0.35	1.32	0.36	0	0.09	0.47	0	0	0.72	1.94
BGI_novel_G000620	0.02	0.02	0.07	0.16	0	0.83	0.31	0	0	0	0	0
BGI_novel_G000621	10.74	0.64	0.93	0.27	0.73	0.84	3.84	0.3	0.12	0	0.06	0.15
BGI_novel_G000622	0.99	0	1.14	0	0	0.12	0.16	0.08	0	3.86	0	0.02
BGI_novel_G000623	0.66	0.47	0.51	0.23	0.24	0.11	0.71	0.7	0.42	0.47	0.04	0.32
BGI_novel_G000624	18.49	12.19	16.16	22.03	34.41	26.34	24	15.08	9.6	27.78	23.44	27.26
BGI_novel_G000625	1.48	0.97	1.64	1.6	0.18	0.79	1.12	0.69	1.66	3.18	2.08	1.12
BGI_novel_G000626	0.22	0.16	0	0	0.39	0.22	1.5	0.18	0.41	0	0.17	0
BGI_novel_G000627	1.02	0	0	0	0.02	0	0.02	0.36	0.06	0	0.65	0.06
BGI_novel_G000628	1.79	0.41	0	0	0.08	0	0	0.32	0.11	0	0.65	0
BGI_novel_G000629	0.86	2.1	0.09	0	0.05	0	0.78	0	0.68	0	0.73	0
BGI_novel_G000630	3.01	5.36	0.26	0	0	0.14	1.41	0	1.39	0	0.64	0
BGI_novel_G000631	0.58	1.02	0.92	1.08	0.38	0	0	0.38	1.62	0	0.36	0
BGI_novel_G000632	0.54	1.64	0.12	0.08	0	0.18	0	0.08	0	0	0	0.04
BGI_novel_G000633	0.8	0.22	0.28	0	1.32	1.75	0.42	0.05	0	0	0.04	0.5
BGI_novel_G000634	0.15	0	0	0.05	0.11	0	0	0.05	0.05	0.1	0.05	0.05
BGI_novel_G000635	0	0.26	0.14	1.32	0.86	0.2	0.14	0.07	0.07	0	0.07	0
BGI_novel_G000636	2.03	0.39	0.68	0.89	0.36	0.85	1.21	4.29	2	4.05	2.68	2.96
BGI_novel_G000637	17.24	2.24	3.39	8.28	7.03	1.38	10.85	16.74	7.97	13.98	4.52	6.67
BGI_novel_G000638	2.39	0.37	0.14	0.8	0.61	0.45	0	0.14	0.55	0.3	0.44	0.47
BGI_novel_G000639	1.75	2.99	3.05	3.28	2.37	0	0.91	0	2.03	0	0.98	5.12
BGI_novel_G000640	0.74	0.85	1.75	0	0	0.97	1.69	2.63	0.65	1.02	0	0
BGI_novel_G000641	2.1	0.85	0.01	0.13	2.46	3.36	1.18	0	1.69	3.54	1.21	2.61
BGI_novel_G000642	4.88	1.97	0.79	3.68	0	4.91	8.41	7.03	3.12	7.46	1.13	0
BGI_novel_G000643	1.08	2.8	4.18	5.42	2.18	2.41	4.88	4.19	2.75	3.6	0.63	2.04
BGI_novel_G000644	3.17	4.32	4.5	3	1.91	3.15	7.44	4.39	4.8	2.06	0.93	1.91
BGI_novel_G000645	7.35	6.22	8.07	5.67	6.26	7.6	14.76	9.78	11.5	13.63	4.02	7.01
BGI_novel_G000646	3.49	2.32	3.86	2.27	3.02	2.22	6.15	5.01	2.45	1.72	1.33	1.75
BGI_novel_G000647	0	0	0.04	0	0	4.24	0	0	0	0	0.04	0.07
BGI_novel_G000648	43.05	5.13	20.54	14.68	7.99	16.77	59.4	8.55	0	0.37	0	0.08
BGI_novel_G000649	0.83	1.95	1.79	1.97	2.09	5.78	2.26	3.54	0.84	0.57	1.08	2.81
BGI_novel_G000650	0.41	0.17	0.1	0	0.02	0.87	0.18	0.5	0	0.2	0.14	0.04
BGI_novel_G000651	1.82	1.2	0.88	0.99	0.42	0.82	1.36	0.96	2.16	2.13	0.42	1.36
BGI_novel_G000652	0	1.74	2.98	0.26	0.05	0	1.09	26.72	0.15	0.05	0.84	0
BGI_novel_G000653	0.54	0.09	0.56	0.47	0.28	0.67	0.7	0.19	0.22	0.22	0.18	0.36
BGI_novel_G000654	2.23	0	1.15	0	0.03	0.35	0.49	0.06	0	0	0	0.03
BGI_novel_G000655	1.49	0	0	0.03	0	0.03	15.15	0.03	2.99	0	1.45	2.97
BGI_novel_G000656	0	0	0	0	0	0	0	0.79	0.05	0	0	0
BGI_novel_G000657	0.21	1.14	0.17	0.25	0	0	0.22	0.48	0	0.21	0.1	0.05
BGI_novel_G000658	1.23	0.58	0.36	0.48	0.03	0.3	0.56	1.04	0.12	1.26	0.31	0.06
BGI_novel_G000659	1.06	0.76	0.18	0.13	0.13	0.17	0.45	0.94	0.08	0.55	0.29	0
BGI_novel_G000660	7.8	5.99	8.78	3.94	1.45	0.98	0.08	0	0	0.4	0	0.03
BGI_novel_G000661	0.87	0.19	0.46	1.77	0.74	1.09	0	0	0	0	0	0
BGI_novel_G000662	7.29	5.95	5.08	4.55	4.26	4.29	0	0	0	0	0	0
BGI_novel_G000663	0.07	0	0	1	0.15	0.23	0.15	0.08	0.07	0	0.29	0.15
BGI_novel_G000664	1.71	1.09	1.32	0.72	3.05	1.43	1.57	1.39	0.9	0.98	0.97	1.64
BGI_novel_G000665	3.16	3.93	1.88	1.86	3.8	1.39	3.89	5.14	1.47	1.11	1.72	2.17
BGI_novel_G000666	0.36	0.69	7.47	0.06	0.58	0.49	0.42	0.36	0.25	0.11	0.33	0.38
BGI_novel_G000667	1.85	3.31	2.78	0.22	0.63	1.4	0.08	0.23	0.1	0.05	0.12	0.06
BGI_novel_G000668	2.83	2.32	3.59	2.82	1.5	3.29	0.76	1.17	0.94	0.26	1.02	0.37
BGI_novel_G000669	1.98	0.92	0.9	0	0.05	0	1.92	1.43	0.05	0	0	0
BGI_novel_G000670	0.32	0.32	0.17	0.23	0.4	0.71	0.26	0.1	0.1	0.55	0.21	0.06
BGI_novel_G000671	1.04	1.27	0.79	0.68	0.45	0.77	1.9	1.4	1.43	0.41	0.66	1.1
BGI_novel_G000672	0	0.36	0	0	0	0	0.01	0	0.13	0.16	0	0
BGI_novel_G000673	0	0	1.44	0	0.09	0.07	0.09	0.16	0	0	0.35	0.16
BGI_novel_G000674	1.77	1.57	2.1	0.64	0	0.2	3.21	2.27	2.02	0.49	0.93	0.16
BGI_novel_G000675	3.06	2.86	2.58	1.71	1.62	3.34	2.57	2.95	1.47	1.41	1.15	1.3
BGI_novel_G000676	2.93	1.52	3.48	0.92	1.12	1.67	5.35	5.04	2.4	0.6	0.99	0.69
BGI_novel_G000677	1.14	2.15	0.85	0.62	0	0.58	2.12	1.01	1.41	1.2	0.62	0.16
BGI_novel_G000678	1.87	0.08	0.33	0.18	4.34	0.43	0.41	0.2	0.01	0.34	0.27	0.02
BGI_novel_G000679	0.24	0.54	2.07	0.82	0.56	1.05	1.32	5.09	0.32	1.64	1.7	0.07
BGI_novel_G000680	0.08	0	0	0.08	0.99	0.31	2.17	0	0.08	0	0	0
BGI_novel_G000681	0	0.42	0	0.83	0	1.12	0.46	0	0	0	0.14	0
BGI_novel_G000682	3.93	0.38	0.64	0.26	2.68	0.1	0	1.48	1.08	0.83	0.03	0.03
BGI_novel_G000683	0.52	0	0.14	0.07	0	1.3	0.07	0	0.07	0	0	0
BGI_novel_G000684	0.99	0.66	2.14	0.03	0.06	0.52	0.54	2.1	0.05	0.05	0	0.08
BGI_novel_G000685	4.78	1.53	4.01	0.66	0.47	0.33	2.95	0.4	0.41	1.48	0.38	0.86
BGI_novel_G000686	0.77	0.18	0.4	0.15	0.09	0.09	1.41	0.72	0.26	0.12	0.17	0.06
BGI_novel_G000687	0.14	0.08	0.17	0	0	0	1.07	0.04	1.06	0	0	0
BGI_novel_G000688	1.25	0.07	0.05	0.05	0.15	0.09	1.9	4.31	0.79	0.92	0.34	0.02
BGI_novel_G000689	0	0.13	0	0.75	0	0	0.14	0	0	0.26	0	0
BGI_novel_G000690	0.54	1.28	0.05	0.57	0.02	1.02	0.77	0.17	0.44	0	0.07	0
BGI_novel_G000691	1.6	1.73	1.17	1.52	1.47	0.3	2.87	1.36	2.45	16.33	9.13	0.42
BGI_novel_G000692	0.2	0.85	0.21	0	0.82	0.96	0.21	0.55	0	0	0.1	0.3
BGI_novel_G000693	0.55	0.23	0.16	0.61	0.37	0.31	0.29	0.52	0.16	1.16	0.15	0.43
BGI_novel_G000694	0	0.07	0	0	0	0	0	1.36	0	0	0	0
BGI_novel_G000695	0.03	0.03	0.17	0.28	0	0.24	2.58	0	0	0.03	0	0.45
BGI_novel_G000696	0.02	0.01	0.03	0	0	0.11	0.89	0	0.07	0	0	0
BGI_novel_G000697	2.15	0	0.31	16.86	2.63	3.07	0.35	0	0	0	0	0
BGI_novel_G000698	0.11	0	0	0	0.22	0	0	0	0	0	0	0
BGI_novel_G000699	4.91	0	0.47	44.87	0.87	2.15	4.25	0	0	0	0	0
BGI_novel_G000700	3.76	0	0.61	9.36	0	5.33	0.91	0	0	0	0	0
BGI_novel_G000701	0.66	0	0	67.63	6.28	5.71	1.17	0.05	0.02	0	0	0
BGI_novel_G000702	0	0.02	0	0	0	0.04	0	0	0	0	0	0
BGI_novel_G000703	1.82	0	0.75	1.48	0	3.41	0	0	0	0.02	0.02	0
BGI_novel_G000704	0.16	0	0.36	23.64	1.12	2.28	0.96	0	0	0	0	0.07
BGI_novel_G000705	0	0	0.19	1.5	0.15	0	0	0.01	0	0	0	0
BGI_novel_G000706	4.52	0.08	1.18	43.1	1.17	8.72	3.03	0	0	0	0.02	0
BGI_novel_G000707	0	0	0.09	11.45	0.74	0.17	0.2	0	0	0	0	0
BGI_novel_G000708	2.05	0	0.21	10.58	1.25	1.88	0	0	0	0	0	0
BGI_novel_G000709	0	0	0	2.58	0	0	0.27	0.03	0	0	0	0.03
BGI_novel_G000710	0.26	0.2	0.1	0	0.03	0.5	0	0	0.32	0	0.05	0.36
BGI_novel_G000711	1.12	1.13	0.66	1.07	0.33	0.71	1.38	1.05	0.47	0.12	0.48	0.4
BGI_novel_G000712	0.09	0.01	0.49	0.01	0.07	0.27	0.63	1.99	0.03	0.05	0.04	0.03
BGI_novel_G000713	2.2	1.73	1.75	0.85	0.94	0.75	4.62	4.01	5.22	0.64	0.27	0.5
BGI_novel_G000714	1.11	0.69	0.93	0.87	0.8	0.1	3.2	3.72	6.24	0.66	0.14	0.21
BGI_novel_G000715	1.16	0.12	0.15	0	0	0	0	0.32	0	0	0	0
BGI_novel_G000716	0.49	0.14	0.95	0.95	0	0.35	0.83	0	0	0.88	0.1	0
BGI_novel_G000717	1.91	0.14	0.39	0.4	0	0.11	0.14	0.08	0.12	0	0	0.16
BGI_novel_G000718	0.69	0.22	0.19	0.79	0.92	0.5	2.04	0.29	0.88	0.54	1.97	1.88
BGI_novel_G000719	5.01	1.45	1.58	0.21	0.61	0	5.04	0.37	1.48	0.4	0.46	0
BGI_novel_G000720	51.07	31.58	36.76	31.61	48.39	20.64	48.21	49.57	28.54	31.29	19.89	29.28
BGI_novel_G000721	0.2	0	0.15	0.31	1.1	1.08	0.86	0	0.3	0.31	0.04	0.04
BGI_novel_G000722	0.07	0	0.38	0.08	0	0.11	0	0	0.51	0	1.08	3.92
BGI_novel_G000723	3.03	5.47	9	13.38	3.88	9.76	35.2	12.69	1.86	2.11	1.87	6.05
BGI_novel_G000724	0.11	0	0.11	0.06	0.09	2.16	4.1	0.06	0.07	0	0	7.48
BGI_novel_G000725	0.28	0.39	0.62	0	0.56	0.32	1.81	0.11	0.63	0.84	0.1	1.18
BGI_novel_G000726	0.2	0.09	0.68	0	0.04	0	0.17	0.63	0.07	0.05	0.02	0.05
BGI_novel_G000727	0.11	0.25	0.07	0.28	0.12	0.02	0.09	0.03	0.04	0	0.62	0
BGI_novel_G000728	4.95	0.09	2.31	0.1	0.46	0.03	13.93	10.96	0.42	1.21	0.33	1.44
BGI_novel_G000729	0.69	0.13	1.06	0.1	0.04	0.1	0	0	0.03	0.02	0	0
BGI_novel_G000730	0.02	0.02	0	0	0.04	0	3.41	0.64	0.02	0	0.23	1.41
BGI_novel_G000731	1.61	1.12	4.29	0.04	0.19	0.18	0.08	0	0.04	0	0.04	0
BGI_novel_G000732	4.82	5.37	4.32	1.7	0.22	1.2	3.63	3.18	3.95	0.75	1.03	5.9
BGI_novel_G000733	2.65	3.51	2.95	0.26	0.39	0.79	1.79	2.48	1.53	3.63	0.68	5.35
BGI_novel_G000734	1.42	0.56	2.31	0.04	0.23	0.33	2.63	0.4	13.41	0.49	2.99	0.54
BGI_novel_G000735	2.63	2.04	1.57	1.38	0	3.78	3.98	1.23	21.97	2.25	8.68	2.75
BGI_novel_G000736	5.99	5.31	10.19	1.19	1.69	0.52	12.95	2.37	13.84	5.13	8.08	5.71
BGI_novel_G000737	9.68	17.41	9.65	14.36	4.4	14.22	4.13	6.01	22.62	18.95	7.7	16.8
BGI_novel_G000738	3.16	1.9	3.18	4.69	4.41	3.51	4.04	5.95	1.89	3.12	4.41	4.37
BGI_novel_G000739	0	0.89	1.03	0.41	0.35	0.12	0.8	0.61	1.07	0	0	0
BGI_novel_G000740	1.29	0.11	0.91	0.21	0.19	0.48	1.68	0.75	0	0	0.24	0.32
BGI_novel_G000741	0.04	0.03	0.08	0	0	0	0.41	1.02	0.85	0	0.04	0.04
BGI_novel_G000742	0.12	0	0	0.16	0.41	0.33	0.48	0.72	0.39	0	0	0
BGI_novel_G000743	0.95	0	0.12	1.11	0.64	2.39	0.32	0.16	1.36	0	5.52	3.11
BGI_novel_G000744	3.83	0.53	2.11	5.64	0.65	5.56	1.57	0.77	0.53	2.14	0.86	0.85
BGI_novel_G000745	1.62	0	0.21	0.2	0.41	0.19	8.96	4.58	0.1	0.05	0	0
BGI_novel_G000746	40.91	1.16	2.56	3.45	0	1.2	37.15	3.33	0	0	0	0.09
BGI_novel_G000747	45.21	21.48	38.01	30.78	30.87	12.71	50.41	17.12	18.03	28.77	6.82	35.14
BGI_novel_G000748	143.98	19.64	91.3	10.52	39.27	34.05	119.06	108.46	25.54	20.15	8.11	30.71
BGI_novel_G000749	0.99	0	0	0	0	0	0	0	0	0	0	0
BGI_novel_G000750	31.57	14.28	18.91	27.73	37.37	21.89	30	25.39	17.69	16.55	16.32	17.15
BGI_novel_G000751	7.83	3.85	11.41	4.59	3.98	1.23	6.25	7.13	6.54	2.3	1.4	2.02
BGI_novel_G000752	6.46	2.49	10.54	7.44	4.87	3.24	8.16	6.93	4.57	4.14	1.44	2.59
BGI_novel_G000753	1.09	0.17	0	0	0.23	0.65	0.44	0.06	0.73	0.83	0	0.73
BGI_novel_G000754	0.11	0	0.59	0.54	0.24	0.07	0	0.18	0.28	0	0.07	0.08
BGI_novel_G000755	4.4	1.25	8.26	3.18	3.4	2.12	1.22	3.32	0.68	0.53	0.09	0.08
BGI_novel_G000756	0.43	0.38	0.55	0	0	0	0.94	0.21	0.18	0.88	0.24	0
BGI_novel_G000757	0	0	0.24	1.44	0.4	2.15	0.2	0.37	0	1.21	1.09	0.33
BGI_novel_G000758	0.15	0.02	0.07	0.09	0	0.02	0.02	0	3.61	0	0.13	0.09
BGI_novel_G000759	1.27	0.94	2.01	0.44	0.27	0.36	0.83	0.05	2.79	4.38	0.64	0.85
BGI_novel_G000760	0	0.03	0.08	0	0.03	0	0.07	0.02	0.92	0.34	0.09	0.21
BGI_novel_G000761	9.37	7.91	8.34	12.66	9.36	9.73	12.03	11.46	9.88	11.79	9.81	8.96
BGI_novel_G000762	0.58	1.13	1.01	9.08	10.23	9.44	0.83	0.68	1.47	9.6	6.51	6.77
BGI_novel_G000763	1.16	0.14	3.9	0.56	1.54	0.17	1.72	3.25	18.77	0.92	1.78	0.1
BGI_novel_G000764	1.92	0.1	0.1	0	0.28	0.02	0	0	0	0	0	0
BGI_novel_G000765	0.19	0.19	1.49	2.58	0.51	0.15	0.6	0.4	0.07	0	0.04	0.04
BGI_novel_G000766	0.09	0.02	0	0.02	1.59	0.35	0.06	0	0	0	1.46	0.07
BGI_novel_G000767	19.59	16.63	18.01	14.31	9.11	10.1	22.54	11.44	15.64	15.88	5.68	11.01
BGI_novel_G000768	0.33	0.57	1.71	0	2.01	2.24	0.32	2.29	0	0.02	1.3	0.05
BGI_novel_G000769	3	0.21	0.11	0.11	0.3	0.07	0.11	0.33	0.11	0.03	0.07	0
BGI_novel_G000770	1.47	0.86	1.19	1.37	1.4	0.19	0.46	1.1	3.49	0.1	2.9	0.41
BGI_novel_G000771	4.4	2.83	1.95	4.44	4.4	0.11	0.11	0	1.62	0.06	2.03	0.13
BGI_novel_G000772	0.88	0.57	0.46	0.07	0.2	0.25	0.2	0.59	0.38	0.06	0	0.06
BGI_novel_G000773	0.76	0.2	0.16	0.21	0.91	0.15	0.69	0.37	0.05	0	0.2	0
BGI_novel_G000774	0.63	0.64	0.49	0	0	0	1.16	0	0	0	0	0
BGI_novel_G000775	12.32	11.07	13.74	10.25	18.1	15.21	21.44	17.54	9.81	9.78	5.39	7.16
BGI_novel_G000776	9.43	9.59	11.64	7.72	10.89	6.5	23.13	16.85	8.4	4.78	7.16	5.4
BGI_novel_G000777	0.38	0.21	0.29	0.78	0.33	0	0.96	1.09	0.16	0	0.44	0.74
BGI_novel_G000778	0.62	0.42	1.51	0.25	2.05	0.67	0.72	1.27	0.39	0.16	0.09	1.05
BGI_novel_G000779	2.72	1.71	2.84	1.64	1.54	2.2	2.74	2.01	2.34	1.55	0.95	2.06
BGI_novel_G000780	4.46	2.67	4.32	1.13	1.76	1.38	5.83	5.82	3.83	1.61	3.11	2.02
BGI_novel_G000781	1.78	0.02	1.2	0	0.06	0.41	0.95	0.75	0.16	0	0.04	0
BGI_novel_G000782	4.41	2.8	1.73	3.76	4.27	6.34	3.94	8.33	2.33	5.28	1.23	6.02
BGI_novel_G000783	1.9	0	0	0.2	0.73	0.07	0.64	0	0	0	0	0.17
BGI_novel_G000784	1.18	0.27	2.54	0.19	0.73	0.14	0.39	0.88	0.01	0	0.19	0.88
BGI_novel_G000785	0.29	0.17	0.24	0.06	0	0.69	0	0	0	0	0.23	0.24
BGI_novel_G000786	0.06	1.55	1.11	0	0	0.1	0.07	0.03	0.03	0	0.03	0
BGI_novel_G000787	0	0	0	0	0.02	0.41	1.16	0	0.27	0	0	0.02
BGI_novel_G000788	2.52	0.78	1.34	1.18	1.21	4.84	3.74	1.35	2.26	2.03	0.77	5.8
BGI_novel_G000789	1.19	0.88	0.11	0.87	0.33	0.67	0.33	0	0.1	0	0	0
BGI_novel_G000790	0	0.01	0.01	0.01	0.64	0.07	6.81	1.04	2.68	0	1.15	6.81
BGI_novel_G000791	5.67	3.32	31	11.67	129.2	1.83	3.83	3.5	5.11	5.38	2.74	10.5
BGI_novel_G000792	0.63	4.41	0.2	0.16	0	0.07	0	0	0	0	0	0.4
BGI_novel_G000793	1.1	1.05	0.75	0	0	0	0	0.14	0.19	0	0	0.13
BGI_novel_G000794	2.41	3.08	2.11	2.04	1	1.26	2.98	2.33	3.15	1.78	3.09	1.63
BGI_novel_G000795	0	0	0.06	0.14	0.04	0.03	0.16	0.31	0.17	0	0	0.37
BGI_novel_G000796	0.26	0.22	0.47	0.39	0.05	0	0.61	0.31	0.58	0.41	0.23	0.06
BGI_novel_G000797	1.5	1.69	1.33	0.88	0.95	0.54	1.88	0.63	1.21	0.84	0.71	0.55
BGI_novel_G000798	0.2	0.58	0.28	0.13	0	0	0.41	0.45	0.43	0.23	0.09	0.26
BGI_novel_G000799	0.41	1.11	0.33	0.05	0	0	1.12	0	0.83	0.99	0.11	0.18
BGI_novel_G000800	0	0	0	0	0	0	0	0	0	0	1.88	0
BGI_novel_G000801	0.11	1.52	0	0	0	0	0	0	0	0.11	0	0
BGI_novel_G000802	1.93	2.9	2.04	2.62	1.81	9.4	9.56	9	2.93	9.2	1.65	9.02
BGI_novel_G000803	209.64	53.92	90.36	281.71	212.11	129.73	60.84	51.03	87.53	412.04	135.86	280.32
BGI_novel_G000804	0.6	0.8	2.62	2.73	0.68	0.25	0.34	0.58	0.57	3.68	0.43	3.21
BGI_novel_G000805	4.78	3.75	9.51	0.85	0.03	1.47	0.96	3.21	20.14	0.46	0.26	0.69
BGI_novel_G000806	7.66	2.36	3.01	0.34	5.48	3.87	1.32	1.02	1.65	0.27	0.27	0.45
BGI_novel_G000807	7.42	4.33	8.76	6.91	8.56	0.86	9.53	0	4.76	2.1	4.75	4.75
BGI_novel_G000808	4.11	2.18	1.64	3.23	6.35	0.37	1.86	2.84	3.38	6.9	1.68	2.46
BGI_novel_G000809	2.36	0.32	1.3	0.37	0.45	0	0.96	2.43	1.17	1.43	0.17	0.44
BGI_novel_G000810	173.1	245.26	172.44	240.33	114.22	210.49	136.28	107.43	365.91	484.19	343.31	316.61
BGI_novel_G000811	0	0	0.05	0	0.05	0	0.25	0	0.05	0	0	0.17
BGI_novel_G000812	0	0	0.04	0	0.82	0.09	5.82	1	3.08	0	1.97	10.25
BGI_novel_G000813	0.68	0.23	0.43	0.8	0.38	1.26	1.19	0.05	0	0.09	0.45	0.23
BGI_novel_G000818	221.46	14.19	10.99	0.87	0.31	1.03	62.67	111.33	0	0	0.09	0
BGI_novel_G000819	2.41	0	0	2.64	0	0	0	77.55	0.42	0.36	0	0.31
BGI_novel_G000820	221.46	14.19	10.99	0.87	0.31	1.03	62.67	24.82	0	0	0.09	0
BGI_novel_G000822	4.78	10.53	4.27	4.88	0	0	7.3	7.91	1.9	0	0.85	1.09
BGI_novel_G000823	19.75	12.37	14.66	33.88	1.54	10.02	16.85	11.87	8.24	2.46	1.11	1.02
BGI_novel_G000824	0.39	1.59	1.07	2.73	4.83	5.01	0.67	0.09	1.81	1.76	5.54	3.57
BGI_novel_G000825	55.92	12.77	29.68	41.31	1.88	22.05	46.17	10.11	22.92	1.75	0.77	0.04
BGI_novel_G000826	3.59	2.37	1.66	3.8	1.2	4.39	6.88	4.9	2.68	18.23	5.73	1.91
BGI_novel_G000827	17.18	1.83	8.97	7.3	8.33	11.77	13.56	11.82	0.16	0.31	0.16	0.33
BGI_novel_G000828	7.95	10.41	23.05	6.13	6.15	11.35	28.06	41.37	23.84	13.12	1.93	4.5
BGI_novel_G000829	1.24	2.45	2.01	1.29	2.59	2.81	3.72	6	3.59	3.93	1.11	0.95
BGI_novel_G000830	0.31	0.9	0.78	6.32	6.25	9.18	0.38	2.33	2.39	22.16	2.46	6.36
BGI_novel_G000831	3.73	5.56	10.65	3.96	4.97	5.17	11.13	21.08	11.46	10.35	1.32	4.37
BGI_novel_G000832	0	0	0	0	0	3.19	0	0	0	0	0	0.05
BGI_novel_G000833	0.29	0.92	0.54	0.61	2.32	1.39	0.99	1.24	1.81	2.45	0.8	1.08
BGI_novel_G000834	1.04	0	0	0.22	0.68	0	0.39	0.46	0	2.91	0.43	0
BGI_novel_G000835	0.68	1.45	2.29	1.89	4.3	3.85	2.85	5.39	3.99	12.11	2.06	2.82
BGI_novel_G000836	0.09	0.09	0.38	0.09	0.19	0.72	1.06	0.71	0.06	0	0.11	0.15
BGI_novel_G000837	13.07	50.04	38.97	28.29	26.69	38.16	39.15	46.01	45.76	29.3	36.92	28
BGI_novel_G000838	0.14	0.09	0	0.55	0.18	0.4	0.13	0.29	0.05	0.51	0.36	0.34
BGI_novel_G000839	0	0.02	0.35	1.31	0.69	0.68	0.13	0.1	0	0	0	0
BGI_novel_G000840	0	0.02	0.04	0.02	0.02	0	0	0	0	0.02	1.17	0
BGI_novel_G000842	0.04	0	0.09	0.11	0.06	0.38	0.1	0.01	0.01	0.05	0.12	0.02
BGI_novel_G000843	0	0	0	0	0	0.12	0	0	0.07	0	0.22	0
BGI_novel_G000844	0.19	0.16	0.19	0	0.02	0.64	0.49	0.09	0.69	0.01	0.21	0.04
BGI_novel_G000845	1.09	1.29	1.24	1.16	0.58	1.58	2	1.92	2.14	0.7	1.72	1.13
BGI_novel_G000846	0.24	0.18	0.27	0.66	0.37	1.04	0.14	0.25	0.41	0.73	0.82	0.29
BGI_novel_G000847	3.13	1.02	2.72	12.62	6.74	5.76	1.12	0.55	3.71	25.25	3.95	6.67
BGI_novel_G000848	0.53	0	0.39	2.28	0.97	3.19	0.38	0	1.67	2.4	0.34	1.58
BGI_novel_G000849	0.21	0.1	1.17	0	0	0	0.89	0.04	0.07	0	0	0
BGI_novel_G000850	8.25	6.76	7.2	6.75	9.51	6.36	9.1	11.62	6.52	5.51	7.91	7.22
BGI_novel_G000851	0.98	1.02	0.7	0.56	0.45	0.18	1.04	1.01	0.78	0.33	4.15	0
BGI_novel_G000852	3.94	1.44	1.13	0.27	1.7	1.52	0.79	0.67	1.2	0.09	0.46	0.15
BGI_novel_G000853	154.81	244.65	257.37	64.65	14.55	193.97	150.59	301.63	134.76	36.18	12.67	121.77
BGI_novel_G000854	0.18	0.11	0.21	5.74	0.12	1.46	0.02	0.09	0	0	0.67	0.07
BGI_novel_G000855	1.21	1.62	1.45	4.88	4.57	1.75	0.75	0.46	0.28	0.25	3.71	1.66
BGI_novel_G000856	0	0	0	0	0	0	0	0.91	0	0	0	0
BGI_novel_G000857	25.52	6.99	45.39	21.78	44.69	23.41	48.6	31.66	13.47	4.89	6.42	18.07
BGI_novel_G000858	0.42	0.11	0.13	0.65	0.11	0.41	1.98	0.83	0.3	1.05	1.89	0.21
BGI_novel_G000859	1.91	0.64	0.52	0.83	0.67	2.1	2.55	1.03	0.42	1.77	6.2	0.76
BGI_novel_G000860	0.6	0.33	0.75	0	0.64	0.77	1.33	0.29	1.71	2.85	0.65	0.5
BGI_novel_G000861	0.47	0.79	0.41	1.12	0.19	1.48	1.2	0.75	0.41	1.3	0.61	0.29
BGI_novel_G000862	0.43	0.07	0.47	0.07	0.06	1.7	1	0.42	1	1.2	0.45	1.43
BGI_novel_G000863	0.11	0.98	0.35	1.28	0	1.29	1.39	0	0.67	0	0	0
BGI_novel_G000864	20.87	7.42	13.94	18.8	12.52	11.98	15.91	11.69	7.8	16.06	11.1	13.77
BGI_novel_G000865	14.88	0.09	10.05	1.68	1.46	0.73	14.86	55.71	10.14	14.3	0	0.29
BGI_novel_G000866	0.19	0.78	0.02	0.24	0.37	0.67	1.62	0	0	0.01	0	0.08
BGI_novel_G000867	1.41	3.33	1.49	0	3.03	3.9	3.85	8.81	0.06	8.38	2.83	0.08
BGI_novel_G000868	0.29	0.17	0.13	0.52	0.61	1.2	0.74	0.17	0.08	0.17	0.12	0.17
BGI_novel_G000869	0.42	0.23	0.58	0.19	1.27	1.82	0.15	0.01	0.69	0	0.61	0.34
BGI_novel_G000870	2.27	2.75	2.33	1.72	0.68	1.59	2.81	0.72	1.07	1.28	2.97	6.18
BGI_novel_G000871	0	0	0	0	0	0	1.76	0	1.14	0	0	0
BGI_novel_G000872	0.06	5.79	1.68	0	0.2	0.18	0.19	2.62	0	3.23	0.26	0.2
BGI_novel_G000873	0.02	0.03	0	0	0	0	0	0.06	0	0.78	0	0
BGI_novel_G000874	2.23	1.57	1.38	0.1	1.79	0.59	0.9	0.08	3.23	0	1.4	0.54
BGI_novel_G000876	0	0.15	0	0	0	0.1	2.31	0	3.56	0.15	0.7	0
BGI_novel_G000877	0.17	0.21	0.04	0.65	0.61	1.61	0.65	0.04	0	0	0.53	0.59
BGI_novel_G000878	0.14	0.87	0.15	0.53	0.98	0.14	0.84	0.15	0	0	0.36	0.82
BGI_novel_G000879	17.06	11.47	11.64	52.38	20.71	20.47	7.45	12.86	25.14	68.02	37.52	49.3
BGI_novel_G000880	0.61	0.02	0.19	0.31	0.85	38.07	0.11	3.52	0.28	0.02	1.05	0
BGI_novel_G000881	1	0.13	0.84	0.03	0.62	0.62	0.29	7.6	0.1	0.01	0.02	0
BGI_novel_G000882	0.27	0.12	0.85	0	0.06	0	1.33	2.17	0.16	0	0	0.04
BGI_novel_G000883	0.47	0.58	0	0	0	0.23	3.37	3.27	0.53	0	0	0.01
BGI_novel_G000884	0.78	0.32	0.17	0.04	0	0.17	10.91	9.1	0.94	0	0	0.11
BGI_novel_G000885	0	0	0	0	0	0	1.56	0	1.25	0	0.25	0
BGI_novel_G000886	0.3	0.6	1.18	0.75	0	0.5	0	0	2.06	0	0	0.32
BGI_novel_G000887	80.16	68.46	69.78	119.31	97.78	61.75	54.31	57.24	57.44	88.99	88.17	104.09
BGI_novel_G000888	0.04	0.06	0.1	0.15	1.45	0.01	0.06	0.21	0.15	0.19	0.02	0.06
BGI_novel_G000889	0	0	0	0.25	0.03	8.27	0.08	0	0	14.66	0.03	0
BGI_novel_G000890	0.77	0.01	0.84	0	0.21	0.04	1.76	1.16	0.02	0.29	0.02	0.41
BGI_novel_G000891	0.2	0	0.91	0	0.29	0	2.86	0.2	0	0.05	0.04	0.24
BGI_novel_G000892	3.99	0.51	2.58	8.09	9.46	1.1	0.96	0.57	1.56	13.51	1.04	8.93
BGI_novel_G000893	0.98	0.77	0.57	0.14	0.22	0	0.13	0.11	1.34	7.07	0.07	3.54
BGI_novel_G000894	2.21	2.5	3.06	1.37	1.25	0.27	1.21	0	9.02	8.2	0.11	4.08
BGI_novel_G000895	1.1	0.43	0.64	2.69	3.08	2.12	1.42	1.98	0.12	0.24	0.42	0.81
BGI_novel_G000896	8.36	2.29	13.65	0.98	0.55	0.58	5.63	11.26	0.09	1.89	0	0.24
BGI_novel_G000897	8.96	3.77	8.32	4.6	5.57	6.33	15.2	8.1	10.2	1.15	7.74	4.78
BGI_novel_G000898	2.1	0.37	1.86	0	0	0	2.35	2.49	0.77	0	0	0.05
BGI_novel_G000899	10.02	6.3	9.89	17.84	10.57	10.59	9.91	8.42	6.95	15.55	6.22	13.52
BGI_novel_G000900	0	0.5	0	0	0	0.16	0	0.76	0.52	0	0.1	0
BGI_novel_G000901	0.4	0.48	2.26	0.3	0.61	0.14	0.07	0.84	0.06	0	0.09	0.01
BGI_novel_G000902	0.87	2.27	2.56	3.18	1.62	0.16	0.11	1.31	0.08	0	0.62	0
BGI_novel_G000903	6.07	15.29	0.53	0	0	0	0	0.08	0	0	0	1.03
BGI_novel_G000904	0	0	0.05	0	0.45	0	0.04	0.05	0	0	2.03	0.07
BGI_novel_G000905	7.63	1.11	4.64	0.95	2.16	1.28	4.9	2.08	5.75	3.24	2.85	4.43
BGI_novel_G000906	3.24	3.17	3.78	5.22	2.22	4.16	2.17	1.86	4.66	1.95	4.62	1.64
BGI_novel_G000907	3.72	6.05	7.62	9.07	7.57	9.53	3.79	2.55	4.72	2.26	2.24	6.05
BGI_novel_G000908	2.6	1.04	3.11	1.95	0.25	2.32	5.44	3.95	1.75	2.34	0.56	0.65
BGI_novel_G000909	0.46	0.95	0.49	0	0	0.25	0.27	0.5	0.83	0	0.16	0.38
BGI_novel_G000910	2.78	2.19	4.07	5.2	0.24	2.39	9.2	6.38	3.93	3.68	2.34	1.75
BGI_novel_G000911	2.82	1.6	1.98	1.42	1.03	0.82	3.5	1.43	0.62	0.38	0.58	0.77
BGI_novel_G000912	0.55	0.89	2.18	0	0.25	0.07	0.03	0.13	0.02	0.04	0.17	0.02
BGI_novel_G000913	0	0	0	0	0	0	1.95	0	1.31	0	0.04	0.05
BGI_novel_G000914	2.92	1.63	1.94	2.1	1.66	1.61	1.96	1.24	0.88	0.95	0.16	0.54
BGI_novel_G000915	0	0	0.04	0.04	3.02	0.29	0	0	0	0.04	0	0
BGI_novel_G000916	2.24	0.55	3.41	1.95	1.01	1.13	3.03	1.48	0.73	1.74	0.4	1.41
BGI_novel_G000917	2.15	2.34	1.54	0.41	0.23	0	1.53	1.17	3.07	0.23	0.23	1
BGI_novel_G000918	3.58	3.85	3.69	3.71	2.08	5.6	6.58	3.27	4.15	6.48	2.3	2.42
BGI_novel_G000919	1.39	1.26	1.35	0	0	0.27	0.4	0.71	0.46	0.26	0.86	0
BGI_novel_G000920	3.22	4.27	2.9	2.11	0.8	2.96	7.18	2.22	2.57	4.13	1.3	1.17
BGI_novel_G000921	1.33	1.54	2.31	1.23	1.69	1.27	3.52	3.57	2.99	0.64	0.32	1.06
BGI_novel_G000922	2.3	0	0.11	0.63	0.19	0.1	0.16	0	0	0	0	0
BGI_novel_G000923	2.62	0	0.21	0	0	0.09	0	0	0	0	0	0
BGI_novel_G000924	2.06	0	0	0	0	0.17	0	0	0	0	0	0
BGI_novel_G000925	0.78	0.29	1.62	0	0	0	0.29	0.79	0	0	0	0
BGI_novel_G000926	0.26	0.83	0.76	0.04	0.37	0.26	0.37	0.24	0.02	0	0.08	0.04
BGI_novel_G000927	0.31	0.51	0.54	0.02	0.18	0.45	0.3	0.83	0.04	0.04	0.11	0.06
BGI_novel_G000928	0.33	0.56	0	0.07	0.38	0	4.02	0.13	2.3	1.2	0.26	1.64
BGI_novel_G000929	0.08	0.3	0.27	0.24	0.66	0.68	0	0	0	0	0.03	0
BGI_novel_G000930	1.58	0	0	0.21	0	0	0	0	0	0	0	0
BGI_novel_G000931	1.97	0	0.3	0.52	0.03	0	0.05	0	0	0	0	0
BGI_novel_G000932	1.2	0.28	1.76	0.18	0.18	0	0.15	1.21	0.14	0.05	0.07	0
BGI_novel_G000933	0	0.04	0	0	0	0.98	0	0	0	0.38	0.1	0
BGI_novel_G000934	0	0	0.84	0	0	0	0.52	0	0	0	0	0
BGI_novel_G000935	0.32	0.53	0.48	0.33	1.61	0.5	0.33	2.3	1.2	0.21	0.42	0.39
BGI_novel_G000936	0.57	0.5	0.45	0.21	1.68	0.66	0.24	3.49	1.06	0.36	0.72	1
BGI_novel_G000937	0.88	1.02	0.92	0.3	0.57	0.81	0.64	0.38	0.96	1.29	1.57	1.19
BGI_novel_G000938	1.6	0.76	1.4	0.23	0.94	1.02	3.03	2.04	1.52	1.33	0.52	0.83
BGI_novel_G000939	1.36	0.4	1.39	0.91	0.33	1.29	1.25	1.14	0.66	0.56	0.14	0.33
BGI_novel_G000940	0.66	0.57	0.2	0.47	0.08	0.81	0.92	0.54	0.72	1.09	0.22	1.24
BGI_novel_G000941	1.26	1.65	1.74	4.18	1.96	4.53	0.87	1.26	2.49	8.61	2.69	6.8
BGI_novel_G000943	16.04	7.38	16.79	19.87	35.27	11.31	25.84	22.27	8.01	7.3	7.3	16.49
BGI_novel_G000944	0.95	0.85	1.08	0.78	0.55	0.77	3.48	1.93	1.4	1.03	0.3	0.39
BGI_novel_G000945	0.16	0.21	0.82	0.11	0	0	3.96	0.05	0	1.04	0	0
BGI_novel_G000946	2.49	5.04	3.55	1.38	2.87	3.04	5.08	7.92	6.59	1.13	2.83	0.64
BGI_novel_G000947	0.28	0.1	0.48	1.32	0.33	1.58	0.18	0.61	0.25	0.13	0.47	0.17
BGI_novel_G000948	1.44	0.36	1.8	3.73	0.81	6.7	3.16	2	1.46	1.34	2.05	0.92
BGI_novel_G000949	12.43	0.35	0.56	0.26	14.21	0.07	13.07	0.55	2.51	0	10.35	6.66
BGI_novel_G000950	3.55	0.61	1.08	0.52	0.3	0.85	0.46	0.23	0.06	0.46	0.11	0.11
BGI_novel_G000951	4.65	8.26	7.9	1.08	2.64	5.21	6.86	11.85	13.64	1.67	3.25	0.28
BGI_novel_G000952	0.49	0	0	0	0	0.03	1.24	0.03	0	0.03	0.08	0
BGI_novel_G000953	1.65	0.93	2.03	2.78	0.93	1.3	4.93	1.75	1.34	0.96	1.11	0.49
BGI_novel_G000954	4	2.99	4.43	3.9	4.83	3.57	4.12	4.91	2.17	2.43	4.49	1.72
BGI_novel_G000955	7.76	3.03	28.89	0.65	0.72	0.21	6.98	25.68	1.11	0	0.07	0
BGI_novel_G000956	1.83	0.28	1.59	0.84	1.78	0.81	2.82	1.5	2.75	2.63	0	1.06
BGI_novel_G000957	1.2	2.72	1.53	1.06	0.6	1.07	1.07	0.6	0.32	0.06	0.44	0.19
BGI_novel_G000958	0.13	0.27	0.05	0.05	0.94	0	0.56	0.6	0.13	0.04	0	0
BGI_novel_G000959	0	0	0	0	0	0	0.79	0.05	0	0	0	0.02
BGI_novel_G000960	4.3	0.43	0.95	0.63	0.5	0.61	5.28	3.11	0.09	0.02	0.33	0.11
BGI_novel_G000961	1.92	0.72	1.58	0.54	0.4	0.58	3.67	1.17	0.55	0.11	1.05	0.32
BGI_novel_G000962	1.85	0.23	0.44	0.63	0.75	1.13	3.19	1.63	1.64	0.36	0.71	0.74
BGI_novel_G000963	1.71	2.28	2.82	0.91	0.37	1.78	2.06	2.71	0.04	0	0	0
BGI_novel_G000964	0	0	0.08	0	0	0.08	0.11	0.28	0	1.16	0	0
BGI_novel_G000965	5.28	0.15	1.48	3.75	7.74	5.07	3.54	0.67	0.03	0.18	0.03	0.54
BGI_novel_G000966	0.04	0.01	0	0	0.03	0	0.27	1.51	18.26	0	0	0.03
BGI_novel_G000967	0.93	0.11	1.77	0.06	0.35	0.52	0.73	0.13	0.35	0.02	0.7	0.04
BGI_novel_G000968	5.41	0.88	4.5	0.15	0.13	1.38	3.84	2.84	2.08	1.56	2.24	2.61
BGI_novel_G000969	172.84	111.73	75.07	184.48	97.26	100.83	167	99.97	255.09	243.29	218.61	218.84
BGI_novel_G000970	0.09	0.81	0.9	0.07	0.12	0	0.38	0.07	0.09	0.05	0.07	0.14
BGI_novel_G000971	0.1	0.06	0.24	0	0	0.61	1.74	0.03	0.06	0.07	0.22	0.06
BGI_novel_G000972	0.12	1.79	1.42	0.18	0	0	2.28	2.84	0.33	0.05	0	0.1
BGI_novel_G000973	0	0	0	0	0	0	0	0.11	0	0.04	0	0
BGI_novel_G000974	2.29	2.8	13.98	4.63	2.97	1.81	1.07	2.29	6.57	1.19	0.64	3.52
BGI_novel_G000975	1.01	0.29	1.64	1.38	0.87	0.79	1.16	1.7	0.14	1.96	0.67	0.9
BGI_novel_G000976	0	0	0	0	0	0	0.02	0	0	0	0	0
BGI_novel_G000977	7.52	5.75	7	12.05	13.65	9.92	7.89	9.11	6.54	7.24	5.17	10.21
BGI_novel_G000978	20.98	12.34	18.03	37.3	23.94	23.97	26.14	21.19	15.4	35.75	18.54	31.81
BGI_novel_G000979	14.21	7.99	12.77	19.55	14.93	13.13	20.7	14.68	11.47	12.37	10.92	25.99
BGI_novel_G000980	1.9	0.03	0.44	1.49	0.38	3.51	1.16	0.2	0.03	0.06	0	0
BGI_novel_G000981	0	0	0.07	0	0.02	0.14	1.82	0	0.89	0	0	0.25
BGI_novel_G000982	0.01	0.04	0	0	0	2.11	1.79	0.03	1	0.03	0.03	1.43
BGI_novel_G000983	0.03	0	0	0	3.03	0.26	18.26	3.03	9.3	0.02	3.65	29.35
BGI_novel_G000984	0.14	0	0.83	0	1.37	0.09	0.2	0.18	0.05	0	0	0.14
BGI_novel_G000985	0.31	0.19	0.19	0.13	0	0.18	1.23	1.11	0.19	0.06	0.31	0
BGI_novel_G000986	7.24	1.85	1.51	0.3	2.04	1.53	7.59	20.01	0	3.62	1.96	2.6
BGI_novel_G000987	4.3	2.62	0.7	7.74	12.85	12.34	7.95	14.53	1.33	19.35	6.42	14.21
BGI_novel_G000988	3.18	1.16	0.79	0	9	15.65	0.82	0.05	0	0	0	0.01
BGI_novel_G000989	3.22	3.53	3.63	12.47	14.89	10.71	4.84	3.58	3.35	5.66	4.64	7.3
BGI_novel_G000990	4.22	1.32	6.49	2.49	1.3	1.94	12.04	4.65	5.61	1.72	1.31	3.55
BGI_novel_G000991	43.12	42.31	46.51	9.23	5.4	23.92	80.64	46.36	55.87	10.78	54.84	10.62
BGI_novel_G000992	0.13	0.16	0.16	0.64	0.17	0.66	0.16	0.13	0.06	0.12	0.43	0.25
BGI_novel_G000993	0.21	0.35	0.22	0.22	0.07	0	0	0	3.62	0	1.04	0.22
BGI_novel_G000994	0.22	1.03	1.25	0	0.85	0.19	0	0.74	1.01	0	0.88	1.02
BGI_novel_G000995	0.46	1.05	0.25	0	0	0	0	0	0	0	0	0.12
BGI_novel_G000996	4.43	2.47	4.77	5.07	7.06	3.27	5.15	8.01	3.55	2.53	4	5.82
BGI_novel_G000997	10.61	6.93	9.38	16.57	7.86	18.05	10.49	6.82	9.46	15.65	40.26	19.92
BGI_novel_G000998	0.07	0	0.26	0.03	0.03	1.16	1.5	0.08	0.21	0.07	0.17	0
BGI_novel_G000999	0.92	0.82	0.99	1.44	13.69	2.29	1.72	1.54	1.11	0.53	0.77	3.62
BGI_novel_G001000	0.66	0.33	1	0.1	0.07	0.07	0.17	0.1	0.13	0.16	1.39	0.03
BGI_novel_G001001	3.4	1.59	8.78	2.99	2.71	4.12	4.66	1.74	0	0	0	0
BGI_novel_G001002	31.64	19.26	24.77	39.53	22.24	20.81	29.38	36.02	21.84	28.19	43.44	32.74
BGI_novel_G001003	0.82	0.21	0.51	0.27	0.19	0.86	2.47	13.99	0.3	0.26	1.04	0.13
BGI_novel_G001004	1.08	0.39	1.71	1.81	1.44	0.74	1.38	2.43	0.39	0.07	0.26	0.51
BGI_novel_G001005	0.9	1.31	0.52	0.21	0.37	1.41	0.52	0.19	0.5	0	0.41	0.3
BGI_novel_G001006	1.99	8.56	2.14	1.1	1.24	2.75	7.29	6.31	3.14	6.06	1.83	2.57
BGI_novel_G001007	83.7	9.71	56.29	3.34	32.04	24.14	137.12	216.65	27.39	6.98	17.96	4.46
BGI_novel_G001008	0.55	0.51	0.63	0.46	0.4	0.13	1	0.49	0.99	0.38	0.25	0.16
BGI_novel_G001009	91.96	66.99	57.52	114.71	69.7	54.79	49.78	48.45	53.66	78.51	77.34	112.48
BGI_novel_G001010	12.87	1.4	5.05	13.49	3.19	11.79	8.24	6.83	0.18	1.26	0.07	0.78
BGI_novel_G001011	2.46	0.25	0.71	2.19	0.7	0.6	4.91	3.62	2.15	0.94	0.15	0.31
BGI_novel_G001012	0	0.2	0.16	0	0.14	0.42	0	0.65	0.29	0.2	0.05	0
BGI_novel_G001013	0	0.75	2.38	0	0.8	1.15	0	1.37	0.36	1.24	0.16	0.7
BGI_novel_G001014	179.96	0.1	390.47	19.73	15.98	7.1	3.09	53.01	145.82	96.53	58.27	142.58
BGI_novel_G001015	0	0	0.59	0	0	0	0.87	0	0	0	0	0
BGI_novel_G001016	4.2	9.3	4.59	7.47	15.28	20.3	3.05	3.95	14.45	3.67	20.12	12.49
BGI_novel_G001019	9.14	6.86	7.03	4.34	5.02	6.19	6.58	6.36	27.05	4.48	9.4	3.93
BGI_novel_G001020	9.14	6.86	7.03	4.34	5.02	6.19	6.58	6.36	27.05	4.48	9.4	3.93
BGI_novel_G001021	9.14	6.86	7.03	4.34	5.02	6.19	6.58	6.36	27.05	4.48	9.4	3.93
BGI_novel_G001022	0	0	0	0	0	0	0	0	4.01	0	0	0
BGI_novel_G001025	0	0	0	0	0	0.48	0	0	0	0	0	0
BGI_novel_G001028	1.21	1.05	0	0	2.26	1.18	0	0.61	0.31	0	1.26	0.35
BGI_novel_G001029	2.91	4.09	3.1	3.23	3.43	5.58	5.31	2.01	13.35	1.62	9.17	2.06
BGI_novel_G001030	0.18	0.03	0.12	0.09	0	0.06	0.28	0.03	0.18	0.91	0.03	0.42
BGI_novel_G001031	0.63	0	1.07	0	0.03	0.49	0.23	0.36	0.08	0.11	0.16	0.25
BGI_novel_G001032	0.69	2.35	0.52	1.28	2.49	1.99	1.33	2.26	1	1.01	0.61	1.44
BGI_novel_G001033	19.16	7.45	19.16	3.14	24.88	13.49	37.86	16.1	3.07	1.85	1.53	3.65
BGI_novel_G001034	10.35	3.88	5.55	5.99	7.65	6.17	18.8	14.98	4.65	3.6	4.25	3.22
BGI_novel_G001035	8.97	1.45	7.35	1.24	0.79	2.11	44.49	1.98	3.34	0	1.83	2.88
BGI_novel_G001036	0	0.51	0.27	1.06	1.04	0.25	0.68	0.14	0.4	0.13	0.13	0.2
BGI_novel_G001037	0.91	1.37	1.1	1.74	3.1	0.53	0.4	0.85	0.64	0.33	0.47	0.27
BGI_novel_G001038	4.17	3.61	4.74	4	6.6	4.28	4.15	6.88	3.35	3.06	2.74	4.65
BGI_novel_G001039	6.42	0.24	2.21	2.06	1.88	0	1.53	0.26	0.93	16.89	0.63	6.21
BGI_novel_G001040	634.03	119.24	838.39	13.45	332.94	54.01	661.65	362.38	196.66	0.06	52.05	7.7
BGI_novel_G001041	0.22	0.73	0.35	0.82	0.71	0.5	0.24	0.06	0.51	0.5	0.83	0.11
BGI_novel_G001042	3.7	2	4.23	3.29	1.34	1.82	1.22	0.47	0.39	0	1.26	0
BGI_novel_G001043	15.8	22.17	18.59	3.59	3.38	9.49	18.28	10.96	17.01	5.26	9.18	5.11
BGI_novel_G001044	0	0.41	0.57	0.1	0	0.56	1.08	1.6	0.42	0	0.09	0
BGI_novel_G001045	1	1.13	0.1	0.97	0	0	0	0	2.94	0.22	0.25	0.03
BGI_novel_G001046	0.92	0.73	0.83	0	0.18	3.01	2.47	0.1	2.64	0.02	0.02	0.63
BGI_novel_G001047	0.45	0.86	1.31	9.57	0.35	6.51	1.86	0.34	2.49	0	0.02	3.04
BGI_novel_G001048	29.87	16.13	24.79	31.2	31.96	23.26	23.41	20.49	17.32	25.5	24.33	24.5
BGI_novel_G001049	3.68	2.36	3.65	4.5	3.3	1.1	3.85	1.74	1.06	4.84	2.52	3.61
BGI_novel_G001050	3.64	2.52	2.59	1.9	4.98	6.8	3	4.12	1.87	13.63	4.7	4.19
BGI_novel_G001051	0	0	0.31	0.73	0.53	0	1.8	2.64	0	0	0.61	1.57
BGI_novel_G001052	0.16	1.03	0.71	1.21	0.61	0.66	2.2	2.52	0.91	0	1.5	0.93
BGI_novel_G001053	12.08	8.83	12.41	11.45	10.71	12.18	16.72	15.03	10.69	11.19	8	10.54
BGI_novel_G001054	1.6	0.5	5.33	0.43	0.41	1.1	3.39	0.65	0.25	1.55	0.13	0.97
BGI_novel_G001055	1.05	2.59	0.06	0.04	0.34	0	0	0	0	0	0.06	0
BGI_novel_G001056	2.18	1.83	0.99	0.19	2.22	0.45	0.29	0.1	0.04	0.08	0	0.17
BGI_novel_G001057	5.31	1.55	4.38	9.29	2.73	2.89	8.1	5.75	2	2.59	0.88	2.3
BGI_novel_G001058	0.4	0.44	0.13	0.63	1.19	0.24	0.13	0.04	0.04	0	0.12	0.69
BGI_novel_G001059	2.04	1.53	1.59	0.47	0	0.4	1.75	1.78	3.44	0.87	1.08	0.25
BGI_novel_G001060	6.07	2.74	4.21	4.38	1.87	2.67	6.06	6.05	5.14	3.8	1.56	3.02
BGI_novel_G001061	0	0	0	0.24	0.41	0.18	0.05	0.05	0.19	0.04	0.09	0.05
BGI_novel_G001062	2.39	0.84	0.88	3.22	0.48	1.71	2.76	0.91	0.49	0.75	0.13	0.78
BGI_novel_G001063	5.11	6.58	5.29	1.42	6.12	1.3	4.08	2.85	0	2.27	2.1	1.38
BGI_novel_G001064	0	0	0	0	0	0	0	0.05	0	0	0	3.31
BGI_novel_G001065	12.45	6.23	10.24	3.58	4.6	8.3	13.11	16.49	9.15	2.06	3.63	4.48
BGI_novel_G001066	0.38	0.51	8.14	0.28	1.99	3.95	0.65	0.08	0.19	0	0.08	0.04
BGI_novel_G001067	0	0.73	5.27	0.33	0.52	0.03	0.09	0.17	0.08	0	0.04	0
BGI_novel_G001068	0.36	0.3	0.18	0.16	0	0.27	0.06	0.29	0.36	0	0.06	0
BGI_novel_G001069	0.22	0	0	0.38	0	0.05	0.2	0	3.53	0.35	0	0.21
BGI_novel_G001070	0.81	0	0.33	0.09	0.27	0.02	0.02	0.02	0.41	1.29	0.02	0.8
BGI_novel_G001071	2.7	0.36	0.5	0.13	1.08	0.05	1.13	1.21	1.65	0	0.39	0.69
BGI_novel_G001072	3.81	2.72	9.18	3.64	0.96	2.67	8.38	3.99	1.39	4.61	0.86	2.46
BGI_novel_G001073	0	0	0	0	0	0	0	0	0	6.43	0	0
BGI_novel_G001074	1.17	1.26	0.63	4.76	1.81	2.1	2.63	0.76	0.05	0.08	0.43	0.64
BGI_novel_G001075	210.72	67.67	99.57	203.4	168.19	131.33	86.42	68.49	112.08	353.6	139.69	262.09
BGI_novel_G001076	3.01	3.55	4	4.31	4.56	4.42	8.82	4.46	4.14	4.2	8.14	4.46
BGI_novel_G001077	0.6	0.47	1.42	2.02	0.33	2.08	1.63	1.19	0.13	0.19	0.35	0.72
BGI_novel_G001078	3.99	2.26	3.86	6.74	5.4	4.54	3.73	5.75	2.22	5.71	4.15	3.86
BGI_novel_G001079	0	0	1.02	0	0	0.1	0	0	0.72	0	0	0
BGI_novel_G001080	1.57	0.04	0.44	0.08	1.85	0.07	8.3	3.32	2.05	0.3	0.09	0.29
BGI_novel_G001081	4.05	2.35	1.82	3.56	6.2	4.33	5.92	3.39	2.34	4.87	2.6	3.16
BGI_novel_G001082	0	0	0.68	0.67	0	0	0	0	0	0	0	0.54
BGI_novel_G001084	0.14	0.09	0.02	0.02	0.02	0.05	5.93	0.38	0.36	0.02	0.04	0
BGI_novel_G001085	1.41	1.76	2.56	6.23	3.72	5.73	0	0	2.31	12.11	3.63	10.53
BGI_novel_G001086	14.02	7.14	8.76	6.8	6.58	6.1	8.57	10.96	9.5	16.4	8.51	10.65
BGI_novel_G001087	2.02	0.39	1.25	1.17	0.24	0.31	3.61	3.9	1.28	1.06	0.42	0
BGI_novel_G001088	4.35	1.35	3.57	2.25	2.05	5.3	13.51	4.76	3.03	1.85	2.03	0.08
BGI_novel_G001089	0	0.08	0	0	0.01	0	0	0	0	0.05	0	0.07
BGI_novel_G001090	2.18	0	1.25	0.84	0.16	0.18	4.44	5.21	1.04	4.96	0.8	1.11
BGI_novel_G001091	2.6	0.6	1.21	3.02	4.21	0.83	5.07	9.82	3.22	5.85	3.01	5
BGI_novel_G001092	1.57	7.42	5.47	33.96	371.83	6.42	0.47	1.04	4.21	10.21	16.47	319.46
BGI_novel_G001093	0.6	3.95	2.7	6.24	60.38	1.19	0	1.62	0.69	2.85	4.38	60.44
BGI_novel_G001094	0.15	1.15	1.03	0.51	1.39	0.14	1.21	0.01	0.64	0.25	1.05	0.48
BGI_novel_G001095	23.57	3.92	7.53	11.53	11.11	35.16	22.87	8.42	2.61	4.32	7.04	5.71
BGI_novel_G001096	68.57	60.82	94.18	35.16	25.46	35.96	107.84	105.57	48.93	36.23	23.63	42.03
BGI_novel_G001097	2.84	0.78	1.05	1.07	0.72	1.78	3.19	1.7	0.57	0.22	0.07	0.04
BGI_novel_G001098	0.15	0.86	0.82	1.78	0.26	3.73	0.03	0	0.01	0.01	0.05	0.03
BGI_novel_G001099	0.47	0.8	0.17	0.18	0	0.16	2.24	0	3.88	0	0.16	0
BGI_novel_G001100	0	0	0.08	0.08	0	0	1.93	0.23	0.04	0.04	0.04	0.04
BGI_novel_G001101	75.89	75.24	72.23	64.31	24.63	48.09	79.19	52.16	52.62	48.5	30.44	52.26
BGI_novel_G001102	4.85	1.84	7.53	1.24	0.22	1.89	5.48	0.63	1.96	2.9	0.23	0.37
BGI_novel_G001103	0.49	0.03	0.13	0	0	0	0.03	0.17	0	0.26	0	0.19
BGI_novel_G001104	30.91	20.56	16.02	0	36.62	31.14	0	0.08	0.09	0	0.19	0
BGI_novel_G001105	1.87	0.18	2.42	4.91	1.46	2.17	0	0	0	0.09	0.05	0
BGI_novel_G001106	0.15	0.07	0.19	0.12	0	0.59	0.51	0.46	0.15	0	0	0
BGI_novel_G001107	14.43	5.19	5.85	7.3	6.44	3.99	16.51	3.82	15.08	4.53	9.73	5.26
BGI_novel_G001108	36.18	9.05	14.75	1.51	0.88	0	42.23	7.31	21.46	2.24	8.17	1.86
BGI_novel_G001109	0.74	0.39	1.53	0.05	1.14	1.21	0.82	1.34	0	0.21	0.42	0.57
BGI_novel_G001110	0	0	0.33	0.37	0.16	0.12	1.84	0.32	0.04	0	0	0.04
BGI_novel_G001111	0.09	0.4	0.26	0.13	0.66	0.06	0.1	2.85	0.15	0.03	0.24	0.04
BGI_novel_G001112	2.56	1.13	2.66	0.49	0.26	0.12	2.59	2.21	1.5	0.91	0.22	0.48
BGI_novel_G001113	1.55	0.56	1.65	0.69	0.51	0.26	1.37	1.11	0.87	0.51	0.19	0.87
BGI_novel_G001115	0.15	0.05	0.16	0	0.79	0.4	0	0.16	0.55	0.35	0.29	0
BGI_novel_G001116	0	0	0	1.88	0.2	0	1.2	0.12	0	0	0	0.46
BGI_novel_G001118	0.88	0.08	1.54	1.95	0	0.02	2.14	1.96	1.13	2.5	1.03	0.32
BGI_novel_G001119	0.55	0	0.42	0.2	0.04	0	1.04	0.64	0.46	0.78	0.54	0
BGI_novel_G001120	0.34	0	0.73	1.1	0.37	0	0.62	1.76	0.52	2.17	1.17	0.27
BGI_novel_G001121	0	0	0.14	0.14	0.03	0	0.31	0.31	0.37	0.15	0.13	0.04
BGI_novel_G001122	26.27	24.86	22.42	55.14	47.5	29.53	23.25	36.19	47.11	63.25	118.29	63.73
BGI_novel_G001123	2.07	0.05	0.23	0.03	1.2	0.27	0.2	0.14	0	0.06	0.09	0
BGI_novel_G001124	0.8	0	0.37	0.03	0	0.23	1.1	0.38	0	0	0	0
BGI_novel_G001125	0	0.5	1.34	0.04	0.04	0.04	0	0	0.02	1.46	0.53	0.36
BGI_novel_G001126	0.65	1.22	1.51	0.51	0.47	0.79	1.33	1.14	1.41	0.19	0.55	0.56
BGI_novel_G001127	3.69	3.29	2.64	1.34	1.4	4.43	5.83	1.5	2.05	1.12	2.15	0.59
BGI_novel_G001128	1.51	1.19	2.22	0.78	0.76	0	2.02	1.23	1.81	0.75	3.93	1.09
BGI_novel_G001129	0.49	3.3	2.35	0.22	3.09	0.74	0	11.19	0.38	0	1.19	0.81
BGI_novel_G001130	0.15	0.16	0.91	1.03	0.53	1.42	0.46	0.81	0	1.1	0.51	0.64
BGI_novel_G001131	0.71	1.07	0.84	0.46	0.09	0.23	1.31	1.05	0.07	0.62	0.73	0.89
BGI_novel_G001132	0	1.05	1.25	0.87	0.25	1	0.33	0.86	0	1.28	0.4	0.6
BGI_novel_G001133	0.17	0	0	0	0	0	0	0	0	0	0	0
BGI_novel_G001134	0.83	0.15	0.56	0.18	0.87	0.01	0.08	0.3	0.08	2.04	0.04	0.33
BGI_novel_G001135	1.07	0.06	0.86	0.47	2.53	3.2	13.14	0.07	5.17	7.46	3.44	4.79
BGI_novel_G001136	6.35	5.62	6.96	0.7	0.61	1.78	2.65	0.58	1.83	1.17	0.32	0.46
BGI_novel_G001137	1.49	2.39	2.7	1.15	0.31	0.59	1.48	0.23	0.97	1.08	0.19	0.27
BGI_novel_G001138	46.39	36.09	68.35	1	28.8	32.42	0.22	1.77	83.76	74.54	44.89	73.4
BGI_novel_G001140	50.3	91.91	94.51	2.7	110.55	171.8	0.17	114.5	194.53	381.64	330.48	274.72
BGI_novel_G001141	50.26	123.8	99.64	0	0	0	0.98	8.9	0.02	0	0	0
BGI_novel_G001142	7.18	14.35	9.82	0.83	12.22	16.49	0.23	5.86	15.95	62.27	23.51	20.11
BGI_novel_G001143	56.74	66.69	24.37	24.93	163.1	0	9.7	0	0	0	66.57	0.92
BGI_novel_G001144	2.25	0.98	1.18	0.52	0.3	0.44	1.25	1.81	1	0.87	1.67	0.6
BGI_novel_G001145	0.13	0	0	0	0	0.08	0	0	0.06	0	0.06	0.05
BGI_novel_G001146	0.29	0.91	2.09	1.44	0.79	0.3	1.08	1.8	0.02	1.7	1.01	0.89
BGI_novel_G001147	0.28	0.26	0.12	0.2	0.24	0.13	0.21	1.21	0	0.1	5.35	0.43
BGI_novel_G001148	1.5	1.34	5.06	0.28	3.35	0.95	1.32	4.15	0.73	0.99	0.75	0.12
BGI_novel_G001149	0.05	0	0.42	0.16	0	0.23	0.18	0.09	0.15	0	0.06	0.12
BGI_novel_G001150	0	0	1.3	0.03	0.12	0.29	0	0.03	0.17	0.09	0	0.03
BGI_novel_G001151	0.12	0.94	0.38	0	0	0.15	6.77	0.46	1.11	4.84	2.66	0
BGI_novel_G001152	1.61	0	0.28	0.16	0	0	0	2.28	1.06	0	0.29	0.25
BGI_novel_G001153	0.05	0	0.22	0	0.23	0	1.43	0.39	0.98	0.17	0.12	0.64
BGI_novel_G001154	0	0.15	0.54	0	1.32	0	3.13	2.79	2.09	4.07	1.71	6.23
BGI_novel_G001155	3.66	1.36	2.47	2.73	5.47	5.74	2.24	2.81	1.24	4.99	1.54	2.02
BGI_novel_G001156	0	0.34	1.06	0	12.11	21.74	0	18.81	0.68	0	0	0
BGI_novel_G001157	0.58	0.68	0.61	0.04	0.17	0.02	0.02	1.04	0.23	0.04	0	0
BGI_novel_G001158	8.34	0.05	2.92	0	0.1	0	0	0.14	0	0	0	0.05
BGI_novel_G001159	3.46	0	0.89	0	0	0.08	0	0	0	0	0	0
BGI_novel_G001160	4.55	0.04	1.86	0	0.04	0	0	0.22	0	0.04	0.07	0
BGI_novel_G001162	2.97	1	1.47	1.47	1.52	1.86	3.02	1.78	1.88	3.47	1.3	1.55
BGI_novel_G001163	3.18	1.67	1.97	1.57	3.71	1.58	4.89	3.33	2.63	0.48	1	0.77
BGI_novel_G001164	0.15	0	0.2	0	0.02	0.01	2.48	0.49	0.25	0.08	0	0.05
BGI_novel_G001165	3.46	0.37	1.73	3.19	1.5	1.23	1.46	0.94	3.58	6.57	4.48	2.87
BGI_novel_G001166	3.27	0.94	1.96	6.15	4.64	1.6	0.67	3.28	1.97	1.82	1.23	3.08
BGI_novel_G001167	8.07	6.37	10.82	6.96	7.56	5.66	11.44	8.15	7.31	4.89	4.21	5.77
BGI_novel_G001168	0	0	0	0	0	0	0	0	0	1.18	0	0
BGI_novel_G001169	0.77	0	0	0	0.06	0.57	1.82	11.16	0	0.48	0.99	0
BGI_novel_G001170	0.23	0.07	0.07	0.11	3.22	0.6	0.17	0.4	0.02	0.02	0.65	0.02
BGI_novel_G001171	16.19	18.54	20.18	5.7	15.44	20.39	8.59	13.18	13.19	7.48	7.43	13.25
BGI_novel_G001172	2.43	0.57	3.44	1.55	0.3	2.76	2.65	3.27	2.35	2.04	0.33	2.83
BGI_novel_G001173	4.06	3.19	4.71	5.59	3.82	4.33	3.81	3.82	5.2	6.69	2.67	6.16
BGI_novel_G001174	1.77	1.62	0.97	0.33	0.75	3.6	0.03	1.32	0.37	0	0	0.84
BGI_novel_G001175	0.33	1.55	0.21	0.93	0.44	2.57	0	0.3	0.39	0.53	0	0.87
BGI_novel_G001176	0	0	1.63	0	0	0	0.13	0.07	0.04	0	0.04	2.74
BGI_novel_G001177	1.83	0.02	0	1.78	0.74	1.26	3.68	0.05	0	0	0	0
BGI_novel_G001178	0	0.02	0	0.43	0.11	0.34	0.37	0	0	0.01	0	0
BGI_novel_G001179	0.21	0	0	0	0	0.09	0.03	0	0	0	0	0
BGI_novel_G001180	9.18	2.16	0.95	0.16	0	0	8.23	0	0	0.3	0	0
BGI_novel_G001181	2.46	3.34	0.24	3.9	0.8	1.07	2.48	0	0	1.28	0.37	0
BGI_novel_G001182	0.62	3.6	1.6	4.38	0.55	0	6.12	5.03	0.53	10.91	0	3.86
BGI_novel_G001183	4.99	16.08	4.36	6.16	2.26	0.29	23.99	9.36	1.41	25.59	0.2	8.65
BGI_novel_G001184	0.55	3.7	2.11	0.38	0.13	0	7.93	5.29	0.26	2.05	0	0.38
BGI_novel_G001185	0	0.11	0	1.54	0.28	2.47	0.07	0.05	0	0.74	0.13	1.15
BGI_novel_G001186	0	0	0	0	0	0	0	0	0	2.88	0	0
BGI_novel_G001187	0	0.02	0.02	0.36	0.05	0	0.25	0.49	0.06	0	1.03	1.02
BGI_novel_G001188	1.14	0.04	0.32	0.05	0	0.09	2.49	0.5	0.09	0	0	0.18
BGI_novel_G001189	40.17	21.39	23.53	98.57	154.26	85.19	41.34	9.84	14.68	100.14	144.25	107.06
BGI_novel_G001190	0	0	0	0	5.09	0	0	0	0.15	0	0	0.3
BGI_novel_G001191	1.93	0.06	0.42	0.1	14.4	14.45	0	1.38	0.36	1.53	0	1.87
BGI_novel_G001192	0.52	0.57	0.5	0.05	0.15	0.29	0.46	0.92	0.18	0.07	0.16	0.05
BGI_novel_G001193	112.75	37.22	52.3	214.79	135.23	98.53	33.1	48.84	57.72	242.05	98.32	224.19
BGI_novel_G001194	21.11	4.34	10.14	10.76	6.55	8.62	16.48	3.57	10.14	9.01	2.47	17.04
BGI_novel_G001195	16.88	1.16	6.28	1.8	3.47	4.15	2.52	0.09	1.98	10.23	1.42	7.46
BGI_novel_G001196	0	0	0	0	0	0.25	0	0	0.11	0	0.53	0
BGI_novel_G001197	0.45	0.08	0	0	0.24	0.15	0.32	18.89	0	0	0	0.08
BGI_novel_G001198	20.82	2.3	16.39	12.22	3.91	4.65	8.48	10.37	0.52	10.21	0.64	12.18
BGI_novel_G001199	0.27	1.14	0.75	12.4	4.7	17.57	0.47	0.83	0.56	8.03	17.39	9
BGI_novel_G001200	0.83	0.47	0	9.24	5.12	13.37	0.59	0.37	0.78	9.48	1.86	4.6
BGI_novel_G001201	5.6	10.08	6.06	11.28	3.59	17.22	4.34	6.55	7.02	8.03	16.66	6.09
BGI_novel_G001202	30.89	55.64	39.15	8.96	1.24	10.73	24.41	23.43	40.32	8.06	26.76	10.73
BGI_novel_G001203	3.26	3.76	3.43	4.39	14.04	2.29	5.34	6.07	1.31	1.26	2.63	2.09
BGI_novel_G001204	5.1	3.64	2.95	0	11.79	4.64	4.06	4.87	1.46	0.3	1.43	1.23
BGI_novel_G001205	2.95	2.78	1.52	1.84	14.21	0.35	1.35	0.96	0	0.27	2.22	1.38
BGI_novel_G001206	0.49	0.49	0.43	0.15	3.94	0.34	0.15	0.88	0.35	0.26	0.99	0.51
BGI_novel_G001207	1.3	1.3	1.52	0.76	3.21	0.49	2.16	2.04	0.58	0.08	0.47	0.59
BGI_novel_G001208	0.79	0	0.09	0.16	0.67	0.28	0.69	0.11	0.57	0.08	0.18	0
BGI_novel_G001209	2.2	0.89	1.35	1.98	0.91	1.87	2.78	1.84	0.71	1.34	0.78	1.31
BGI_novel_G001210	2.19	6.23	5.42	1	1.71	1.73	5.02	3.49	18.69	4.27	12.19	0.8
BGI_novel_G001211	0	0	0	0	0.95	0.42	0	0	0	0	0.06	0
BGI_novel_G001212	0.07	0.09	0.51	0	0.78	13.67	0.06	0.05	0.04	0	0	0.01
BGI_novel_G001213	0.22	0.04	0.19	0.11	0	0	0	0	1.05	0.04	0.04	0.04
BGI_novel_G001214	4.38	0	0	0.52	0.36	0	0.04	0.02	0	0	0.02	0
BGI_novel_G001215	0.81	0.51	0.88	1.29	20.08	0.19	0.77	6.14	0.32	0.14	0.11	1.08
BGI_novel_G001216	0	0.06	0.06	0.06	1.17	0	0.06	0.26	0.74	0.12	0.14	0.16
BGI_novel_G001217	2.01	1.32	5.71	0.98	2.77	5.28	3.49	8.2	1.07	0.01	2.33	3
BGI_novel_G001218	1.25	0.05	0.31	1.3	0	2.13	0.37	0.1	0	0	0	0
BGI_novel_G001219	0.4	0.14	0.22	0.78	1.02	0.25	0.86	1.18	0.37	1.54	0.39	0.61
BGI_novel_G001220	0	0.21	1.24	0.21	0.37	0.58	0.6	0	0.09	0	0.42	0.56
BGI_novel_G001221	2.98	0.93	2.49	1.64	1.63	1.4	3.28	2.6	1.63	4.02	1.24	1.93
BGI_novel_G001222	15.76	6.89	13.1	20.7	15	7.79	14.26	15.14	10.11	14.49	1.72	12.05
BGI_novel_G001223	1.46	0.28	0.3	0.05	0.06	1.24	3.62	0.4	0.24	0.31	0.15	0.66
BGI_novel_G001224	0	0.58	1.9	1.83	0.6	0	4.03	0	0	0	0	0
BGI_novel_G001225	4.09	0	3.76	6.97	0.77	0	1.27	5.05	1.39	0.76	0.07	0
BGI_novel_G001226	0.62	0.5	0.46	1.84	0.18	1.33	1.1	0.49	0.14	0.03	0.24	0.11
BGI_novel_G001227	1.53	0.41	2.21	0.46	0.23	0.54	3.39	0.65	0.73	0.47	0.06	0.42
BGI_novel_G001228	1.68	1.61	1.48	8.02	3.68	7.16	3.44	3.1	0.74	3.7	2.54	9.91
BGI_novel_G001229	0.69	0.26	1.81	0.49	4.74	3.89	3.75	0.97	0.41	0.19	0.73	1.57
BGI_novel_G001230	2.86	0.64	5.49	2.48	3.01	0.51	3.36	1.53	0.32	0.89	0.25	0.59
BGI_novel_G001231	12.58	9.51	12.21	9.58	10.29	9.49	13.57	12.52	9.41	10.67	8.12	11.4
BGI_novel_G001232	0.34	0.04	0.25	0.77	0.08	0.38	1.07	0	0.19	0.19	0	1.16
BGI_novel_G001233	7.79	5.74	8.01	3.63	7.73	6.2	10.49	9.24	3.64	4.83	2.62	3.39
BGI_novel_G001234	0.07	0	0.24	0	0.02	0.08	0.23	0.14	0	0.15	0.06	0
BGI_novel_G001235	4.7	0	4.18	7.01	6.79	2.01	6.72	5.46	0	0.64	0	1.56
BGI_novel_G001236	0.56	2.14	0.17	0	0	0.07	0.44	0	0.77	0	0	0
BGI_novel_G001237	0.67	3.41	0.06	0	0	0.25	0.71	0	1.07	0	0.67	0
BGI_novel_G001238	20.48	25.43	24.56	7.08	5.86	10.77	29.92	26.16	40.41	8.26	12.9	11.61
BGI_novel_G001239	0.74	0.04	0.11	0.99	0.19	0.56	0.74	0.22	0.77	2.06	0.1	1.45
BGI_novel_G001240	5.59	3.64	3.75	12.03	8.12	0.53	1.35	5.08	2.25	0.2	2.03	1.68
BGI_novel_G001241	73.55	32.82	36.36	96.75	64.9	58.26	50.24	39.47	31.81	104.23	28.12	39.11
BGI_novel_G001242	0.56	1.03	1.65	0	0.1	0.14	0.1	0.19	0.19	2.64	2.11	0
BGI_novel_G001243	0	0	0	0	0.04	0	2.25	0.04	1.05	0.14	0.28	0
BGI_novel_G001244	0	0	1.22	0	0	0	0	0	0	0	0	0
BGI_novel_G001245	0	0	0.97	0.07	0.07	0	0	1.3	0	0	0.21	0
BGI_novel_G001246	3.99	3.97	3.78	3.16	3.79	4.6	6.74	7.11	7.78	2.44	4.13	3.59
BGI_novel_G001247	0.89	0.26	0.57	0.15	1.09	0.32	0.19	2.17	0.08	0.1	2.64	0.21
BGI_novel_G001248	0.03	0.54	0.54	0	0.59	0	1.03	0.48	0.02	0	0.03	0
BGI_novel_G001249	0.15	0.37	0.41	0.85	1.7	0.76	0.16	0.81	0.06	0.18	0.06	0.91
BGI_novel_G001250	0	0	0	0	0.39	0	1.09	2.35	0	1.43	0.08	0.24
BGI_novel_G001251	0.73	0.34	1.29	0.22	0.22	0.48	1.81	3.45	0.6	0.13	0	0.1
BGI_novel_G001252	3.28	0.09	1.69	5.85	1.9	0.58	4.45	3.09	3.27	1.85	2.11	1.61
BGI_novel_G001253	1.76	2.82	2.41	0.56	1.84	8.47	4.62	2.29	0.98	1.36	0.87	0.95
BGI_novel_G001254	10.14	14.06	15.55	1.77	11.47	13.02	27.16	17.4	13.72	13.27	8.33	8.48
BGI_novel_G001255	1.18	0.61	1.86	0.55	1.02	1.38	1.62	1.43	0.58	0.45	1.83	0.73
BGI_novel_G001256	2.4	1.08	4.04	1.93	1.6	1.61	4.01	4.51	1.15	0.39	1.27	0.57
BGI_novel_G001257	1.94	0	0.36	1.25	0.58	0.84	1.2	0.47	0	0.1	0	0.1
BGI_novel_G001258	0.65	0.65	0.92	0.32	0.18	0.41	2.02	0.24	0.47	0.34	0.17	0.17
BGI_novel_G001259	0.06	0.68	0.06	0	0	0	0	0	0	0	0	0
BGI_novel_G001260	1.27	0.48	1.19	1.5	0.35	0.4	1.35	1.54	0.36	0	0	0.27
BGI_novel_G001261	0.55	0.14	0.48	0.84	0	0.21	0.44	0.69	0	0	0.22	0.21
BGI_novel_G001262	0.51	0.08	0.09	0	0	0	0.08	5.51	0	0	0	0
BGI_novel_G001263	0	0	0	0	0.2	0	0	0	0	0	0	0
BGI_novel_G001264	27.4	13.39	21.34	31.48	20.58	42.67	31.92	23.36	23.49	36.36	16.15	30.36
BGI_novel_G001265	0.64	2.17	2.77	2.9	3.36	3.12	2.54	1.03	1.6	1.38	4.23	2.47
BGI_novel_G001266	0.49	0.29	0.12	1.01	0	0.23	0	0	0	0	0	4.81
BGI_novel_G001267	2.11	0.84	1.53	1.36	1.21	0.13	2.29	1.23	0.39	0	1.99	0.07
BGI_novel_G001268	2.1	1.06	1.71	1.2	0.94	0.16	3.54	1.65	0.45	0.17	1.55	0.03
BGI_novel_G001269	3.09	4.17	4.46	1.49	0	0	9.37	0.88	0	3.57	4.36	0.14
BGI_novel_G001270	3.94	4.11	4.04	3.37	2.91	0.14	10.53	1.29	0.69	3.45	4.78	0.32
BGI_novel_G001271	2.41	0.41	1.48	0.77	0.76	0	1.91	0	0.11	0	2.59	0.1
BGI_novel_G001272	0.02	0	0.1	0	0	0.05	0	0.02	4.56	0	0.04	0
BGI_novel_G001273	0.03	0.06	2.66	0	0.07	0.37	0.1	0.17	2.97	0.06	0.24	0
BGI_novel_G001274	17.84	10.43	17.99	17.04	13.47	12.27	25.95	33.21	14.78	18.15	16.06	24.64
BGI_novel_G001275	0.13	0.37	0.15	0	0.04	0	1.46	0.02	3.15	0	0.02	0
BGI_novel_G001276	0.78	0.66	0.04	0.03	0.64	0.03	0.93	0.06	0	0.01	1.31	0.11
BGI_novel_G001277	3.29	1.64	3.18	4.3	2.51	8.23	2.05	1.45	1.35	3.9	3.62	0.04
BGI_novel_G001278	0.03	0.03	0	0	0.96	0.03	0	0	0	0	1.37	0.07
BGI_novel_G001279	0.03	0	0	0	0.61	0.31	0.39	0	0.14	0	0.91	0.07
BGI_novel_G001280	0	0	0	0	0.04	0	1.65	0	1.22	0	0.04	0
BGI_novel_G001281	0.2	0.14	0.27	0.27	2.37	0.89	0	0	0	0	0	0
BGI_novel_G001282	0.01	0	0	0.01	0	0	0.04	2.69	0	0	0	0.01
BGI_novel_G001283	7.66	5.26	7.75	4.43	7.63	5.65	7.86	6.91	3.82	4.13	2.91	4.69
BGI_novel_G001284	22.58	24.68	19.99	32.07	17.1	22.73	28.27	24.93	46.65	29.47	42.19	35.55
BGI_novel_G001285	2.67	1.82	2.16	1.14	1.1	1.35	3.47	3.73	2.21	1.66	0.43	1.09
BGI_novel_G001286	4.26	2.08	4.96	1.52	0.56	1.31	11.08	6.27	3.37	2.07	0.87	1.67
BGI_novel_G001287	5.04	2.43	2.95	4.42	2.25	5.02	4.98	3.17	3.41	6.52	1.64	3.94
BGI_novel_G001288	2.61	1.63	2.6	0.63	0.07	1.19	4.57	0.27	1.67	1.63	0.76	0
BGI_novel_G001289	0.44	0.18	0.43	0.07	0.08	0.21	0.47	0.56	0.15	0	0.11	0.54
BGI_novel_G001290	0.59	1.28	0.78	0.06	0.12	0.03	0.46	1.68	0.55	0.08	0.6	0.78
BGI_novel_G001291	0.48	0.32	0.09	1.03	0	0.4	0.09	0	7.97	0.08	0.32	0.25
BGI_novel_G001292	1.67	2.59	3.04	0.99	1.31	3.46	1.04	4.06	4.11	0.31	6.86	3.42
BGI_novel_G001293	8.45	3.1	7.52	4.05	3.63	4.53	14.86	9.22	8.92	4.81	0	4.34
BGI_novel_G001294	0.02	0	0.04	0.06	0.09	0.07	0.02	1.76	0.01	0.02	0	0.14
BGI_novel_G001295	0.28	1.01	0.76	1.13	0.07	0.09	1.22	0.05	0.32	0.14	0.13	0.07
BGI_novel_G001296	1.09	0	0.05	0	0.03	1.07	0.42	2.18	0.04	0.09	0.41	0.01
BGI_novel_G001297	24.02	8.9	10.22	16.84	0.28	14.9	16.8	3.82	5.77	0.83	0.27	0
BGI_novel_G001298	1819.87	5294.59	1932.95	3443.36	512.78	4224.21	755.03	826.64	4433.22	3855.74	3187.76	3187.26
BGI_novel_G001299	1.41	2.03	0.33	4.02	3.52	5.61	1.39	1.9	0.48	0.54	1.34	3.19
BGI_novel_G001300	0.66	0.08	0.36	0.36	0.56	4.11	0.08	2.17	0.15	0.12	1.04	1.3
BGI_novel_G001301	3.08	0.43	0.41	0.39	1.17	0.01	1.22	0.53	1.01	0.08	0.36	0.08
BGI_novel_G001302	28.27	37.33	66.37	14.92	3.43	51.01	17.6	46.34	10.25	26.29	8.11	39.74
BGI_novel_G001303	0.7	0.61	0.87	0.62	0.53	1.15	0.81	1.14	0.29	0.82	0.65	0.76
BGI_novel_G001304	7.23	8.5	12.67	4.71	7	6.3	11.69	11.34	8.83	3.27	2.57	3.21
BGI_novel_G001305	0.08	1.06	0.75	0.19	0.4	0.2	0.94	0.43	0.68	0.2	0.29	0.26
BGI_novel_G001306	0.39	0.24	0	0.18	1.24	0.09	1.32	0.68	0.19	0	0	0
BGI_novel_G001307	0.04	0	1.22	0.04	0	0.08	0.04	0	0	0	0	0
BGI_novel_G001308	0.15	0.08	0.08	0	0	0	0.88	0	0	0.02	0	0
BGI_novel_G001309	0.69	0.93	1.65	2.03	0.84	2.83	1.71	0.7	0.54	3.61	0.9	1.35
BGI_novel_G001310	0.99	3.15	0.22	0.01	0	0.73	17.45	14.27	10.55	10.7	13.26	10.63
BGI_novel_G001311	0.12	0	0	0	0	0	0	0	0	2.51	0	0
BGI_novel_G001312	1.67	0.81	1.88	0.52	0.95	1.26	0.85	0.61	0.86	0.99	1.33	0.32
BGI_novel_G001313	0.35	0.09	0.93	1.47	0.08	0	0.94	0.68	1.11	0.49	0	0.25
BGI_novel_G001314	9.6	2.98	3.48	2.34	0.71	3.43	11.48	4.81	9.62	3.81	1.99	2.55
BGI_novel_G001315	0.54	0.31	0.42	0.59	0.1	0.39	0.75	0.26	0.31	0.24	0.09	0.51
BGI_novel_G001316	0.51	0	2.11	0.14	0.41	0.77	0.98	0.42	0.27	0	0.79	0.1
BGI_novel_G001317	60.69	53.09	61.4	18.15	22.8	19.65	70.04	63.53	43.64	15.9	24.54	17.02
BGI_novel_G001318	3.1	4.27	4.32	4.42	2.95	1.91	4.15	3.34	3.3	2.58	11.08	2.65
BGI_novel_G001319	0.03	0	0	0.03	2.49	0	0.1	0.19	0.03	0	0.27	0.09
BGI_novel_G001320	5.29	4.84	5.97	7.64	4.89	5.72	0.15	0	0	0.15	0.08	0.26
BGI_novel_G001321	0.53	3.26	0.56	1.92	1.33	3.01	0.06	0.07	0	0	0	0.23
BGI_novel_G001322	0.49	0.88	0	0	0.14	0.21	0.14	0.22	0	0	0	0
BGI_novel_G001323	0.64	0.46	0.12	0	0	0	0	0	0	0	0	0
BGI_novel_G001324	22.66	20.85	24.21	11.62	13.01	20.19	17.85	6.74	14.59	16.95	11.38	9.18
BGI_novel_G001325	0	0	0.45	0	0	0	0	0	0	0	0	0
BGI_novel_G001326	0.21	0	0	0.12	0.29	2.09	0.01	0	0	0	0	0
BGI_novel_G001327	0.59	3.51	3.87	0.29	6.03	4.27	0.12	0.68	0	0	0.14	0
BGI_novel_G001328	0.68	0.11	0.41	0	0.44	0.08	0.83	1.63	0.33	0	0	0.45
BGI_novel_G001329	6.91	32.07	16.04	15.3	43.16	63.01	3.15	28.02	53.08	18.62	217.67	103.14
BGI_novel_G001330	9.08	22.2	12.25	2.32	70.11	12.45	1.25	0.23	0	0	0	0.19
BGI_novel_G001331	1.76	0.64	0.6	0.2	0.33	0.22	0.15	4.14	0.25	0.24	1.46	0.28
BGI_novel_G001332	2.67	1.93	2.06	6.11	2.18	4.38	0.83	8.66	2.23	1.47	2.76	2.46
BGI_novel_G001333	1.83	0.3	2.33	0	1.28	0.79	2.03	1.2	0.17	0.53	0.06	2.62
BGI_novel_G001334	0.57	0.18	0.59	0.39	0.1	0.18	0.37	0.51	0.03	0.21	0	0.27
BGI_novel_G001335	0.15	0.71	0.63	0.18	0.31	1.08	0.19	0.43	0.02	0.37	0.16	0.02
BGI_novel_G001336	0.75	0.4	0.69	0.92	0.37	0	1.35	0.55	0.53	0.97	0.35	0.99
BGI_novel_G001337	1.27	1	0.38	0.19	0.24	0.23	1.48	0.57	1.18	0.5	0.54	0.37
BGI_novel_G001338	0.99	0.17	0	0	0.11	0.67	2.46	0.54	0.58	0.46	0.46	0.25
BGI_novel_G001339	1.88	1	2.02	1.06	0.79	0.97	3.29	3.83	1.85	0.71	0	0.32
BGI_novel_G001340	0	0.12	0.26	0	1.12	0.82	0	0.26	0	0.24	0.24	0.25
BGI_novel_G001341	8.94	8.81	16.02	12.72	21.12	7.08	11.37	6.64	3.13	9.33	7.07	16.85
BGI_novel_G001342	2.41	1.66	3.47	2.16	1.22	2.12	3	5.72	1.24	2.52	1.14	2.89
BGI_novel_G001343	0	0.05	0.12	2.65	0.16	0.94	0.2	0.05	0	0.01	0	0
BGI_novel_G001344	1.85	0	0.38	10.93	2.82	1.05	0.05	0	0	0	0.05	0
BGI_novel_G001345	0.22	0	0	0.78	0.1	0.28	0.56	0	0	0	0.04	0
BGI_novel_G001346	9.85	0.02	1.46	92.45	3.46	14.12	6.62	0	0	0.01	0	0.03
BGI_novel_G001347	0.58	0.1	0.1	0	0	0.29	0.31	0.83	0.6	0	0	0.1
BGI_novel_G001348	0	0	0.03	0	0.28	0.09	0	0.03	0.02	0	0	0
BGI_novel_G001349	4.28	2.21	2.61	0.92	4.15	2.18	1.09	2.11	4.14	0.98	0.42	1.32
BGI_novel_G001350	0.06	0.09	0.33	0	0	0.03	0.03	0	1.51	0.09	0.03	0
BGI_novel_G001351	0.07	0.26	0	0	0	0.46	1.96	1.46	0.75	0.39	0.97	1.52
BGI_novel_G001352	0	0.24	0.05	0	4	3.52	8.42	9.36	3.35	0	2.17	3.17
BGI_novel_G001353	1.45	4.53	2.95	0	0	0	0.83	0.21	0	0	0.63	0.06
BGI_novel_G001354	2.77	1.52	2.8	1.08	0.79	1.73	2.61	2.08	3.31	2.16	0.53	0.72
BGI_novel_G001355	13.48	1.96	13.88	6.74	6.88	6.75	7.7	30.94	2.57	0.73	1.25	3.95
BGI_novel_G001356	83.17	56.4	79.88	70.79	111.35	73.36	75.97	61.83	51.81	70.25	58.62	67.82
BGI_novel_G001357	0.01	0	0.01	0	0.2	0	2.91	0.01	0	0	0.08	0.01
BGI_novel_G001358	3.43	0	2.01	0.98	1.09	1.08	1.78	1.17	0.74	1.95	1.38	1.69
BGI_novel_G001359	1.98	1.78	1.46	2.61	1.2	2.03	3.32	1.72	1.22	0	1.66	2.42
BGI_novel_G001360	0.86	0.9	0.37	2.89	2.01	1.76	1.05	2.19	0.83	3.99	1.67	1.53
BGI_novel_G001361	0.92	0.14	3.45	0.95	0.58	1.66	0.36	0.32	0.11	0.48	0.06	0.46
BGI_novel_G001362	0	0	0	0.16	0.01	2.13	0	0	0.01	0.1	0.14	0.22
BGI_novel_G001363	0.01	0	0	0	0	0.04	0	0.01	1.1	0	0.01	0
BGI_novel_G001364	2.26	0.46	1.03	3.75	2.37	0.07	3.12	8.96	1.14	0.02	2.22	1.97
BGI_novel_G001365	0	0	0	0	0.45	0	2.14	0	0	0	0	0.81
BGI_novel_G001366	3.72	1.1	2.72	4.42	4.08	3.27	3.81	2.4	1.29	3.27	3.97	2.86
BGI_novel_G001367	40.81	7.33	19.92	48.21	26.4	22.13	25.58	37.16	12.51	43.75	27.19	35.97
BGI_novel_G001368	0.82	0.19	0.64	0.59	0.2	0.93	1	0.25	0.36	0.33	0.05	0.31
BGI_novel_G001369	5.52	16.39	25.33	35.9	5.06	25.71	2.46	7.29	23.44	138.5	14.84	27.29
BGI_novel_G001370	0.39	2.69	0.32	1.12	0	0.44	0.23	0.17	0.41	0.36	0.68	0.08
BGI_novel_G001371	0.23	0.28	0.37	0	0.28	0	5.65	0.93	0.04	0	0.2	0.16
BGI_novel_G001372	0.82	1.03	1.53	5.61	0.52	6.32	0.62	0	0.05	0.17	0	0
BGI_novel_G001373	0.06	0.27	0.36	2.28	0.24	1.94	1.08	0.1	0.02	0.02	0.03	0.11
BGI_novel_G001374	0.13	0	0.74	0	0.46	0.73	0.02	0.34	0	0	0	0.06
BGI_novel_G001375	0.63	0.48	0.47	1.39	0.39	1.11	1.59	1.13	0.22	0	0.04	0.03
BGI_novel_G001376	0.93	0.04	0.63	0.24	0.08	0.29	0.72	0.28	0.02	0.64	0	0.26
BGI_novel_G001377	1.1	0.03	0.62	0.01	0.14	0.04	0.87	0.68	0.1	0.43	0.04	0.14
BGI_novel_G001378	0.21	0.77	0.95	0.31	0.43	0.19	1.86	0.14	0.6	0.05	0.29	0.01
BGI_novel_G001379	0	0	0.31	0	0.03	0.02	0.19	0	0.08	0.05	0	0
BGI_novel_G001380	0.77	0.24	0.64	0.73	0.29	0.34	1.75	1.91	0.23	0.06	0.13	0.1
BGI_novel_G001381	3.15	12.81	2.73	1.05	3.14	24.25	3.17	1.28	10.58	25.44	1.22	8.39
BGI_novel_G001382	0.07	0	0	0.75	0	0	0	0	0	0	0	0
BGI_novel_G001383	1.34	0	0.13	0	0.05	0	0.41	0.49	0.09	0.26	0	0.87
BGI_novel_G001384	0	0	0.12	0	0.06	0	0	3.28	0	0	0	0
BGI_novel_G001385	0.45	1.03	0.2	0.07	0.14	0.58	0.2	0.27	1.69	0.77	0.26	0.26
BGI_novel_G001386	0	0.5	0.1	0.52	0.03	0.2	1.08	0.1	0.03	0.13	0	0
BGI_novel_G001387	3.81	16.75	7.29	0.6	18.2	0.52	0	0.43	0	4.51	0	0
BGI_novel_G001388	0.07	0.25	0.21	0.12	21.46	0.02	0.05	0.02	0	0.19	0	0
BGI_novel_G001389	10.33	39.53	21.56	1.74	19.52	0.23	0	1.96	0	3.96	0	0
BGI_novel_G001390	0.51	3.3	1.27	0.74	3.2	0.24	0	0	0	1.41	0	0
BGI_novel_G001391	0.47	3.23	0	4.15	3.82	2.55	1.55	5.96	2.47	1.51	0	2.84
BGI_novel_G001392	23.55	2.65	0.85	2.87	2.72	4.4	3.37	6.36	7.13	0	3.16	1.19
BGI_novel_G001393	17.05	11.79	18.2	14.97	9.14	17.65	23.48	23.3	16.2	9.98	9.54	15.54
BGI_novel_G001394	1.6	0.79	2.82	1	1.1	1.97	1.45	1.62	0.93	0.58	0.41	1.34
BGI_novel_G001395	0	0	0	0	0	0	10.68	3.14	0	0	0	0
BGI_novel_G001396	11.97	1.99	5.03	4.22	0.62	5.49	6.63	9.8	5.66	1.61	1.04	0.57
BGI_novel_G001397	19.17	16.93	36.5	88.71	20.49	43.45	31.59	18.55	20.43	6.93	34.63	60.89
BGI_novel_G001398	28.48	8.28	11.42	3.22	17.35	0.26	19.87	21.06	15.43	78.83	4.2	0.13
BGI_novel_G001399	0	0	0	0	0	1.35	0	0	0	0	0	0
BGI_novel_G001400	0	0	0	0	0	4.21	0	0	0	0	0	0
BGI_novel_G001401	0	0	0	0	0	1.82	0.02	0	0.05	0	0	0
BGI_novel_G001402	7.74	12.32	13.32	1.63	5.98	1.86	10.25	12.3	2.59	1.03	4.17	1.73
BGI_novel_G001403	21.68	35.24	28.04	2.8	19.24	4.65	15.83	18.22	4.27	0.5	8.81	0.78
BGI_novel_G001404	0.42	5.09	4.3	0.68	0	0	0	3.92	2.06	0	0	0
BGI_novel_G001405	10.21	7.94	8.14	10.86	4.49	4.78	7.82	2.46	7.19	10.23	1.94	7.64
BGI_novel_G001406	10.1	2.99	4.88	3.47	0.19	2.28	8.13	7.55	5.05	0.33	0.61	0.6
BGI_novel_G001407	0.77	1.26	0.4	1.04	0	0	0.31	0	1.37	0.48	0	0.34
BGI_novel_G001408	2.2	0.57	0.87	0.32	0	0.55	0.7	0.39	0.7	0.46	0.13	0.14
BGI_novel_G001409	1.04	0.56	0.48	0.99	0.21	0.02	0.38	1.31	0.93	0.15	0.08	0.2
BGI_novel_G001410	1.72	0	2.4	0	0.08	0.03	1.81	5.25	0.05	0	0	0.19
BGI_novel_G001411	25.23	21.05	20.99	17.63	19.72	23.63	32.52	38.08	28.6	10.92	17.24	20.89
BGI_novel_G001412	0.55	0.43	0.71	0.8	0.38	0.09	0.44	0.09	0.04	0.08	0.02	0.18
BGI_novel_G001413	299.46	338.6	241.77	20.45	170.36	33.37	149.2	168.85	23.58	21.2	9.05	64.49
BGI_novel_G001414	18.42	5.53	7.81	10.83	4.06	11.38	9.23	6.64	9.2	8.52	2.64	6.61
BGI_novel_G001415	7.41	2.07	3.37	10.83	2.25	5.19	5.29	1.57	0.59	1.24	1.06	0.94
BGI_novel_G001416	88.35	49.39	54.47	125.12	76.99	53.69	61.89	45.75	52.48	136.79	46.06	67.23
BGI_novel_G001417	1.03	1.05	3.08	0.1	5.24	11.3	1.11	0.38	0.5	0.02	0.38	0.06
BGI_novel_G001418	0	0	0	0	0.3	0.85	0.05	0	0	0	0	0
BGI_novel_G001419	0.8	0.69	0.48	0	0.46	1.32	2.53	0.35	1.39	0.26	0.47	0.48
BGI_novel_G001420	0	0	0	0	0.31	0.15	0.95	0.65	0	0.45	0	1.27
BGI_novel_G001421	0.06	0.1	1.93	0.29	0.49	0.18	0.37	0.19	0.12	0.03	0.06	4.85
BGI_novel_G001422	7.88	5.74	2.06	0.37	0.83	1.67	0.72	1.36	0.09	1.24	2.04	0.52
BGI_novel_G001423	10.83	5.6	7.9	17.79	27.92	11.44	9.96	10.07	8.37	13.13	10.15	21.61
BGI_novel_G001424	0.31	0.62	0.26	4.37	0.04	0.25	0.06	1.4	0.11	0	1.18	0
BGI_novel_G001425	0.96	0.34	0.51	1.07	0.12	0.36	1.49	0.16	0.18	0.13	0.09	0.2
BGI_novel_G001426	9.91	9.3	9.46	19.29	31.63	7.26	10.49	22.91	6.93	8.12	4.49	14.19
BGI_novel_G001427	63.39	20.18	66.55	9.42	93.23	14.83	332.37	383.85	138.75	5.23	43.97	10.46
BGI_novel_G001428	0.24	0.11	0.48	0.14	0.29	0.24	1.79	0.39	0.2	0.05	0.07	0.07
BGI_novel_G001429	0.61	1.83	0	0	0	0	0	0	0.06	0	0.08	0
BGI_novel_G001430	0.04	0.9	0	0	0	0	0	0	0.05	0	0	0
BGI_novel_G001431	0.57	0	0.24	4.99	0	7.2	3.68	0.72	0	10.32	7.09	7.47
BGI_novel_G001432	1.46	1.54	1.12	2.08	0.92	2.33	1.45	1.1	1.46	1.66	1.5	0.84
BGI_novel_G001433	0	0.08	0	0	0	0.23	0	0	0	0	0	0
BGI_novel_G001434	0.44	0.29	1.48	0	0.64	0.26	2.59	1.65	0.45	0	0.62	0
BGI_novel_G001435	2.16	3.73	4.21	5.89	2.82	2.21	8.85	3.61	2.63	1.28	4.61	3.72
BGI_novel_G001436	0	0	0.43	0.52	0.13	0	1.07	0	0	0	0.11	0.85
BGI_novel_G001437	17.57	4.78	15.23	54.8	20.64	19.24	14.11	16.01	7.53	47.91	8.35	32.73
BGI_novel_G001438	0.31	0.25	0.19	0.45	0	0	0.32	1.67	1.3	0.74	0.73	2.01
BGI_novel_G001439	4.83	2.34	7.91	7.63	7.94	5.03	10.09	5.72	4.78	5.5	0.98	4.88
BGI_novel_G001440	0.07	0.12	0.31	0.9	2.95	0.07	0.28	1.24	0.13	0	0	0.3
BGI_novel_G001441	4.38	1.61	7.77	4.21	7.13	4.28	9.71	6.72	4.61	4.5	1.04	3.08
BGI_novel_G001442	0.42	0.31	1.69	0.59	0.91	0.45	2.59	1.29	0.29	1.3	0.23	0.87
BGI_novel_G001443	1.85	0.33	0.77	5.44	0.14	1.78	2.59	0.07	0	0	0	0
BGI_novel_G001444	2.87	0.56	1.11	6.98	0	3.98	4.08	0.08	0	0	0	0
BGI_novel_G001445	2.88	0.48	1.45	0.96	1.69	0.61	4.64	1.41	0.73	0.8	0.2	0.8
BGI_novel_G001446	0	0.08	0	0	0	0.04	1.14	0.07	0.13	0	0.04	0
BGI_novel_G001447	0.14	0.26	0.67	1.53	0.14	0.02	0.02	0	0	0	0	0.02
BGI_novel_G001448	1.95	0.55	1.28	3.39	1.67	2.01	0.03	0.41	0	0	0.78	0.04
BGI_novel_G001449	1.63	0.4	0.97	2.29	0.71	1.36	0.01	0.23	0.05	0	0.21	0
BGI_novel_G001450	0.19	0.1	0.13	0.21	0.23	0.13	0.1	0.21	0.05	0.02	0.23	1.16
BGI_novel_G001451	0.2	0.77	1.03	0.4	0.17	0.89	0.53	0.21	0.86	1.02	0.18	0.32
BGI_novel_G001452	1.11	0.4	0.09	0.89	0.25	0.45	0.7	0.82	0	0.19	0.15	0.13
BGI_novel_G001453	0.06	0.34	0.19	0	0.27	1.67	1.86	0.91	0.19	0	0.69	1.03
BGI_novel_G001454	0.19	0.14	0.19	0.05	0	0.79	0	0	0	0	0	0.47
BGI_novel_G001455	0.77	0.37	0.62	0.28	0.18	0.47	0.84	0.69	0.96	4.99	0.52	0.77
BGI_novel_G001456	0.22	3.34	1.81	0.24	0	0.24	0.26	0.28	0.05	0	0.05	0
BGI_novel_G001457	0	0	2.12	0.12	0	0	0.04	0	0	0	0	0
BGI_novel_G001458	0.37	0.67	0.7	0.39	0	0	0.7	1.17	0.23	0.15	0.15	0.31
BGI_novel_G001459	0.34	0	0.27	1.97	3.26	0.3	1.71	0	1.15	0	0.58	0
BGI_novel_G001460	21.42	2.99	15.41	32.14	7	14.01	13.2	12.07	7.91	17.53	1.48	13.5
BGI_novel_G001461	0.99	1.17	0.84	0.33	0.71	0.74	1	2.29	0.44	0.39	0.26	0.28
BGI_novel_G001462	4.82	1	1.95	3.49	7.05	3.32	4.69	10.75	0.44	1.45	1.2	6.54
BGI_novel_G001463	1.1	0.05	0.91	0.05	1.6	1.58	0.13	0.26	0.11	1.64	0.14	0.03
BGI_novel_G001464	2.75	0.64	2.79	0.19	2.23	4.64	2.05	3.73	0.9	2.23	0.85	0.21
BGI_novel_G001466	4.09	1.57	3.06	0.18	1.3	2.64	2.67	4.79	0.94	2.04	1.37	0.3
BGI_novel_G001467	1.61	0.23	2.45	0.06	0.04	0.34	0.34	1.01	1.03	2.18	0.06	0.68
BGI_novel_G001468	0.22	0.24	0.42	0.02	0.04	0.55	0.53	0.21	0.78	0.18	0.08	0.24
BGI_novel_G001469	0.89	0.04	0.54	0.1	0.09	0	1	0.41	0.09	0.06	0.03	0.61
BGI_novel_G001470	1.28	3.73	0.49	0.3	0.13	0.24	0.51	0.46	0.65	5.14	0.73	4.88
BGI_novel_G001471	1.75	6.22	3.88	13.76	3.11	0.74	7.81	1.23	9.17	214.59	132.99	4.71
BGI_novel_G001472	2.5	1.29	2.07	0.76	2.47	6.51	2.5	0.8	3.71	0	0.22	0.67
BGI_novel_G001473	4.85	2.64	2.55	1.82	0.96	7.59	3.84	1.43	4.82	0	3.69	0.56
BGI_novel_G001474	3.62	3.73	3.08	0.57	0.34	4.92	2.49	0.81	3.47	0	3.23	2.65
BGI_novel_G001475	4.4	2.7	2.98	1.38	0.67	7.97	3.98	2.13	5.17	0	3.88	1.79
BGI_novel_G001476	3	2.53	2.58	2.65	1.51	16.63	1.22	0.45	0.64	0	4.45	3.68
BGI_novel_G001477	0.18	0.06	0.15	0.06	0.82	0.89	0	0.06	0.14	0	0.66	0
BGI_novel_G001478	0.64	0.46	1.66	0.51	2.98	3.76	0.2	0.06	0.79	0	1.27	0.68
BGI_novel_G001479	0.24	0.01	0.26	0.85	0.08	0.04	1.83	0.32	0.04	0.37	0	0.28
BGI_novel_G001480	0	0	0.02	0.24	1.09	0.15	0.09	0.06	2.81	4.89	14.17	8.68
BGI_novel_G001481	0.86	0.11	0	2.08	1.02	0.64	0.9	0.06	8.53	0.05	0.16	0
BGI_novel_G001482	0.16	0.2	0.05	0.17	3.83	0.34	0.19	0	8.12	20.11	9.66	27.32
BGI_novel_G001483	0	0	0	0	0	0	0.24	0	1.56	0	0	0.03
BGI_novel_G001484	0.15	0.48	0.49	0.4	0.36	2.37	0.46	0.37	0.52	2.78	0.54	0.74
BGI_novel_G001485	0	0	0	0	0	4.71	0	0.31	0	5.34	1.63	2.48
BGI_novel_G001486	16.28	8.73	18.09	21.48	5.07	20.33	9.37	1.95	10.15	19.1	3.3	3.59
BGI_novel_G001487	4.37	1.71	4.98	13.03	2.64	9.78	3.39	0.57	2.17	13.32	0.9	3.43
BGI_novel_G001488	24.49	19.72	36.47	20.79	5.57	18.86	17.32	1.97	11.1	34.25	6.71	6.88
BGI_novel_G001489	6.43	2.5	7.28	2.82	0.24	0	5.11	2.74	0.97	0	0	2.16
BGI_novel_G001490	0	2.18	2.58	0.19	0.31	0	0.22	0	0.01	0.08	0	0
BGI_novel_G001491	11.99	6.43	10.24	3.92	0.31	0	6.37	3.99	1.25	0	0.9	4.06
BGI_novel_G001492	0.92	1.85	2.17	0	0.93	1.51	0.06	0.2	0.24	1.82	0	0.27
BGI_novel_G001493	0.83	1.21	0	1.19	0	0	0	0	0.1	0	0	0
BGI_novel_G001494	2.21	3.69	0	2.16	0	0	0	0	0	0	0	0
BGI_novel_G001495	1.05	3.12	0.03	4	0.03	0	0	0	0	0	0	0
BGI_novel_G001496	0.91	0.86	0.89	0.74	0.58	0.96	0.88	0.78	2.98	1.01	0.12	0.7
BGI_novel_G001497	0	0	0.04	0	0	0	0	2.32	0	0	0	0.03
BGI_novel_G001498	2.83	1.01	2.17	1.51	1.18	3.69	2.58	0.82	2.21	2	0.93	0.03
BGI_novel_G001499	0.04	0	0.06	1.09	1.07	0	0.04	0.08	0	0	0	0
BGI_novel_G001500	0.05	4.63	2.52	0.07	0.39	1.19	0	0	0	16.49	0.53	0
BGI_novel_G001501	5.09	5.42	8.57	12.96	6.4	12.57	7.69	9.46	12.53	15.63	9.01	15.88
BGI_novel_G001502	0.03	0.02	0.05	0.05	0.43	0	0.24	0.05	1.11	0	0.02	0.57
BGI_novel_G001503	0.83	0.96	0.65	0.37	0.57	0.64	1.73	0.57	0.15	0.04	0.01	0.04
BGI_novel_G001504	0	0	0	0	0	0	0	0	0.05	0	0	0
BGI_novel_G001505	0.03	0.04	0.5	0.98	0.11	0.73	3.64	5.45	0.15	2.75	0.07	0.04
BGI_novel_G001506	0.79	0.55	0.42	0.53	0.68	0.24	0.43	0.88	0.03	0.54	0.03	0.21
BGI_novel_G001507	4.44	0.52	2.32	0.31	2.78	0.54	2.79	1.93	0.45	0.45	0.06	0.36
BGI_novel_G001508	32.96	18.07	25.72	2.73	13.55	8.16	31.44	15.39	6.71	2.98	1.98	3.99
BGI_novel_G001509	17.14	11.25	4.62	0.15	0	0.72	13.98	0.38	0.15	0	0.07	0.08
BGI_novel_G001510	0.34	0.04	0.2	0.2	0	0	1.35	0.35	0.57	0.23	0.22	0
BGI_novel_G001511	0.37	0.18	0.7	0.03	0.03	0.12	0.54	1.01	0.15	0.03	0.03	0.03
BGI_novel_G001512	3.97	3.31	11.19	12.71	4.94	4.67	12.77	7.33	1.96	9.13	1.67	5.39
BGI_novel_G001513	0.12	0	0.28	0	0	0	1.02	0.04	0	0	0	0
BGI_novel_G001514	26.69	5.65	13.62	41.61	20.83	8.86	8.32	6.97	10.78	61.59	13	36.65
BGI_novel_G001515	1.6	2.92	2.36	1.73	0	0.65	3.89	1.72	0	1.12	2.81	1.41
BGI_novel_G001516	4.76	2.42	2.23	2.14	7.72	5.94	4.51	1.94	4.74	3.62	5.51	5.01
BGI_novel_G001517	5.48	2.32	4.8	2.01	3.77	2.67	4.41	3.56	5.23	1.87	3.53	1.56
BGI_novel_G001518	0.69	0.92	0.52	0.31	0.35	0.29	1.28	0.55	0.76	0.65	0.64	0.61
BGI_novel_G001519	0.34	0.13	0.11	0.02	0.07	0.15	1.33	0.12	0.26	0.2	0.06	0.23
BGI_novel_G001520	51.35	48.99	47.26	53.1	47.57	89.02	55.84	38.88	49.76	85.69	74.37	64.14
BGI_novel_G001521	0	0	0.38	0	0	0.06	0.06	0.13	0	0	2.53	0.06
BGI_novel_G001522	0.03	0.13	0.28	0	0.31	0.23	2.77	1.47	1.11	0	2.53	4.51
BGI_novel_G001523	0.05	0.23	4.04	0.07	0.16	0.08	0.1	0.34	0.03	0.57	0.03	0.11
BGI_novel_G001524	0.36	0.25	5.78	0.1	0.64	10.1	0.26	0.77	0	0.05	0.19	0.05
BGI_novel_G001525	3.06	1.29	5.48	5.06	2.75	5.37	2.35	3.6	2.17	3.29	9.8	5.68
BGI_novel_G001526	0.43	0	0.06	0.57	0	0	0	0	0	1.73	0	0.37
BGI_novel_G001527	0.31	0.11	0.68	0.31	0.36	0.06	0	0	0	0	0.06	0
BGI_novel_G001528	0.51	0.79	1.46	0	7.76	0.06	0.1	0.07	0.64	0.16	0.04	3.94
BGI_novel_G001529	0.39	0	0.19	4.25	0.06	0.78	0.96	1.57	0.82	0	0	0.04
BGI_novel_G001530	0.05	0.04	0.23	0.1	0.14	0.41	0.04	1.73	0.22	0.64	0.1	0.66
BGI_novel_G001531	7.75	3.26	7.23	6.6	0.76	1.13	10.99	22.61	2.93	13.85	29.33	11.69
BGI_novel_G001532	0	1.45	0.09	0	0	0	0	0	0.14	0	0.87	0.02
BGI_novel_G001533	0.09	0.35	0	0.09	0	0	0.28	0.09	0.09	0.11	0	0
BGI_novel_G001534	2.38	0.12	1.22	0.31	0.31	0.75	0.8	0.61	0.76	1.1	0.29	1.49
BGI_novel_G001535	3.31	1.57	3.23	0.38	3.38	4.31	9.6	1.72	1.78	2.78	2.69	0.49
BGI_novel_G001536	8.16	4.88	7.34	3.56	10.67	17.26	19.96	6.03	4.37	7.25	8.9	2.54
BGI_novel_G001537	0.49	0.76	0.31	1.17	0.13	0.17	0.28	0.48	0	1.39	0.67	1.26
BGI_novel_G001538	0.16	0	0	0.17	0	0	0.95	0.06	0.08	0	0.07	0.01
BGI_novel_G001539	1.78	0.05	0.32	0.14	0	0	1.07	0.43	0	0	0	0
BGI_novel_G001540	19.26	15.36	13.42	35.06	12.02	28.02	18.33	21.01	21.39	34.01	24.6	23.87
BGI_novel_G001541	0.66	1.73	0.72	0.74	0.77	0.7	0.76	0.7	0.99	0.25	0.11	0.63
BGI_novel_G001542	53.59	39.62	45.03	53.99	86.54	47.68	50.88	50.54	46.06	51.48	55.22	62.4
BGI_novel_G001543	0.01	0	0	0.01	2.27	0.32	0	0	0	0	0.04	0
BGI_novel_G001544	0.73	0.12	0.42	0.8	0	0.81	2.04	0.08	0	0	0	0.12
BGI_novel_G001545	17.65	3.35	37.99	11.69	3.08	3.43	28.43	22.21	10.55	5.26	1.57	4.23
BGI_novel_G001546	1.08	0.75	0.58	0.21	0.36	0.54	1.8	0.69	0.65	0.24	0.13	0.3
BGI_novel_G001547	0.82	1.48	0.79	0.55	0.49	1.15	1.98	0.96	1.26	0.82	0.35	1.16
BGI_novel_G001548	0.14	0.65	0.47	0.06	1.1	0.43	0.78	0.31	0.15	0.11	0.12	0.51
BGI_novel_G001549	0.19	0.18	0.21	0	0.19	0.23	0.05	2.17	3.31	0	0.5	0.05
BGI_novel_G001550	15.25	14.71	19.12	16.39	26.69	15.87	20.95	15.71	10.07	13.85	20.61	15.71
BGI_novel_G001551	9.65	6.38	7.03	9.06	9.73	6.99	8.52	7.13	7.06	10.19	7.48	11.55
BGI_novel_G001552	0.12	0.1	0.09	68.49	2.68	11.39	0.41	0.07	0	0.05	0	0.02
BGI_novel_G001553	0.06	0.25	4.33	0	0	0.12	0.07	2.22	0	0	0	0
BGI_novel_G001554	2.21	0.49	3.68	2.17	3.06	0.37	1.41	0.77	0.52	1.18	0.33	1.09
BGI_novel_G001556	2.56	0	1.66	7.3	0.69	6.84	0.64	0	0	0	0	0
BGI_novel_G001557	0	0.02	0	0.08	0	0	0	0.01	0	0	0	0.01
BGI_novel_G001558	0.52	0	0.12	1.16	0.05	1.18	0	0	0	0	0	0
BGI_novel_G001559	0.87	1.06	0.69	1.83	0.67	0.27	1.3	0.19	0.05	0.05	0	0
BGI_novel_G001560	43.51	17.18	73.45	33.16	55.49	34.17	133.1	76.34	37.23	18.69	32.36	38.07
BGI_novel_G001561	0.12	0.44	0.21	0	0.25	0.04	1.08	0.16	0	0.04	0	0.16
BGI_novel_G001562	0.12	0.48	0.75	1.13	0.13	0.59	0.56	0.5	0.72	5.89	0.53	4.63
BGI_novel_G001563	0.15	0.22	0.23	0.31	0.04	0	1.19	0.8	0.95	0.18	0.94	0
BGI_novel_G001564	0.91	0	0.45	0.26	2.1	0.24	0.35	0.18	0	1.21	1.04	0
BGI_novel_G001565	7.46	4.61	4.5	5.06	4.43	4.7	4.35	2.82	2.45	4.12	3.31	5.75
BGI_novel_G001566	9.21	5.5	8.11	24.86	25.74	23	11.82	10.36	6.35	18.69	11.04	19.96
BGI_novel_G001567	0.64	0.29	0.77	0.45	0.14	1.49	0.53	0.22	0.82	0.48	0.72	1.07
BGI_novel_G001568	0.06	0.32	0.03	0	0.86	0.03	0.69	0.03	0	0	0	0
BGI_novel_G001569	0.15	1.83	0.16	0.06	0.13	0.03	1.98	0.03	0	0	0	0
BGI_novel_G001570	2.35	1.19	2.41	3.21	3.88	2.25	3.3	3.49	1.79	2.48	2.96	2.32
BGI_novel_G001571	2.78	1.34	2.72	5.11	2.96	3.65	3.33	3.15	5.57	8.06	3.8	5.58
BGI_novel_G001572	0.15	0	0.62	0.05	0	0	0.05	0	0.15	0.4	0	0.05
BGI_novel_G001573	0.4	0.01	0.07	0.04	1.8	0.03	1.45	0	0.17	5.33	0.07	5.72
BGI_novel_G001574	0.1	0.1	0.1	0	0	0	0.2	0	0.59	0.97	0	0.1
BGI_novel_G001575	0.35	0	0	0	0	0	0	1.09	0.09	0.26	0.09	0.13
BGI_novel_G001576	0	0.01	0	0	1.13	0.15	0.68	0.12	0	0	0.01	0.03
BGI_novel_G001577	13.85	1.07	4.49	0.55	0.14	1.24	8.23	3.55	0.03	0.37	0.04	0.29
BGI_novel_G001578	0.04	0.03	0.48	0.03	0.14	0.02	1.55	0.18	0.73	0.54	0.09	0.05
BGI_novel_G001579	4.27	1.58	2.86	4.05	1.25	1.18	13.9	0.54	0.24	1.61	2.14	1.27
BGI_novel_G001581	2.1	2.16	2.26	2.06	0.84	1.77	1.32	0.52	4.86	1.22	3.82	1.79
BGI_novel_G001582	0	0	0	0	0	0	1.46	0	3.8	0	0	0
BGI_novel_G001583	0	0.04	1.33	0.04	0	0	0.13	0	0.04	0	0.02	0.39
BGI_novel_G001584	61.22	45.44	48.95	98.17	26.17	66.38	67.13	36.77	166.04	214.9	77.43	122.17
BGI_novel_G001585	0	0	0.28	0	41.34	0	0.25	1.88	0.26	0.29	0.52	0.07
BGI_novel_G001586	0.3	0.04	0	0	9.81	0.07	0.02	0.85	0	0.2	0	0
BGI_novel_G001587	0.58	0.12	0.35	0.3	24.99	0.34	0.55	1.7	0.51	0.53	0.17	0.29
BGI_novel_G001588	8.87	3.17	6.65	2.69	1.99	2.71	7.64	5.69	3.73	3.77	1.85	3.17
BGI_novel_G001589	0.13	0	0.14	0	0.09	0	0.14	0	0.13	1.43	0	0.49
BGI_novel_G001590	29.17	26.42	33	20.59	22.06	28.09	22.63	23.13	17.83	21.92	18.34	18.09
BGI_novel_G001591	0.04	0	0.24	3.3	0.33	0.97	0	0	0.12	25.92	1.29	4.34
BGI_novel_G001592	17.88	10.04	13.12	13.42	28.42	10.05	21.35	19.73	9.84	8.99	16.87	12.32
BGI_novel_G001593	1.81	0.16	0.95	0.71	0.31	0.42	1.27	0.24	0.16	0.23	0.1	0.1
BGI_novel_G001594	1.46	0.63	2.4	6.32	2.15	12.75	1.25	5.51	1.7	8.59	1.08	4.54
BGI_novel_G001595	1.78	4.73	2.38	2.03	2.85	1.64	2.7	1.51	1.21	2.75	0.27	2.37
BGI_novel_G001596	1.16	11.66	5.16	0	0	0	4.98	9.2	1.7	3.92	0.44	0
BGI_novel_G001597	0.3	4.62	3.5	0	0	0	0.51	3.02	0.55	0.95	0	0.05
BGI_novel_G001598	1.16	0.25	1.22	0.23	2.2	0.2	5.3	2.11	0.49	0.43	0	0.16
BGI_novel_G001599	0.09	0	0.09	0	0	0	0	0	0	0.07	0	0
BGI_novel_G001600	4.41	1.13	3.7	0.18	8.7	2.61	5.13	2.98	0.58	0.06	1.9	0
BGI_novel_G001601	13.06	2.45	9.87	1.03	8.12	5.82	13.92	12.43	0.97	0	5.27	0.59
BGI_novel_G001602	8.2	0.79	2.94	0.25	2.1	1.25	5.4	6.19	0.15	0	1.51	0
BGI_novel_G001603	1.59	5.88	2.08	2.84	1.28	0.3	0	1.52	0.32	0	0.32	3.74
BGI_novel_G001604	0.38	1.29	0.28	1.59	0.56	0	0.01	0.46	0.16	0	0.12	1.65
BGI_novel_G001605	0.32	1.33	0.61	1.16	0.27	0.11	0.08	0.57	0	0	0.14	1.33
BGI_novel_G001606	1.08	2.6	0	1.66	0.47	0	0	0	0	0	0.26	1.63
BGI_novel_G001607	0.27	0.98	0.28	0	0	0	0	0.25	0	0	0	0.13
BGI_novel_G001608	1.95	0.15	1.21	0.46	0.53	0.27	0.52	0.11	0.9	1.36	0.59	1.58
BGI_novel_G001609	0.28	0.56	0.29	0.71	0.04	0.6	0.88	0.37	0.32	0.36	0.12	0.12
BGI_novel_G001610	9.22	4.78	7.75	12.41	11.5	7.36	7.42	8.18	5.92	8.74	7.77	11.1
BGI_novel_G001611	2.62	1.15	1.45	0.52	2.65	1.3	2.06	2.34	1.13	1.15	0.95	0.83
BGI_novel_G001612	0.84	0.69	1.57	5.3	6.21	3.28	1.97	2.63	0.51	2.26	1.92	3.09
BGI_novel_G001613	14.84	4.48	5.93	7.66	2.5	4.71	17.14	7.78	2.72	0.87	2.7	1.48
BGI_novel_G001614	0.23	0.57	0.33	2.04	0.73	2.23	1.61	0.34	0	0.72	0.44	0.16
BGI_novel_G001615	74.51	95.89	53.23	65.29	79.4	133.2	48.49	33.99	43.9	42.33	28.15	49.8
BGI_novel_G001616	2.25	1.03	2.14	0.52	0.9	1.15	1.91	2.28	1.55	0.65	0.88	0.38
BGI_novel_G001617	0.06	0.15	0.23	0	0	0	0.99	0.58	0.19	0.27	0.04	0.12
BGI_novel_G001618	0.35	0	0	0	0	1.72	0	0	0	0	0	0
BGI_novel_G001619	2.08	0.02	0.83	0.39	0.02	0.93	0.95	0	0.04	0.1	0	0.02
BGI_novel_G001620	0.11	0	0.18	1.33	0.12	0.69	0.12	0.06	0.12	0	0.11	0.06
BGI_novel_G001621	1.61	1.79	1.56	0.28	2.06	1.48	2.28	1.69	2.02	0	0.93	0.78
BGI_novel_G001622	0.92	1.24	2.06	1.19	0.34	0.58	1.67	1.24	0.45	0.57	0.69	1.98
BGI_novel_G001623	0	0	0	0	0	0	0	0	7.75	0	0	0
BGI_novel_G001625	0.06	0	0.38	0.03	0	0.88	0	0	0.08	0	0.03	0.06
BGI_novel_G001626	0	0	0.39	0	0.85	0.07	0	0.47	0.15	0	0.15	0
BGI_novel_G001627	0.74	0.28	1.56	0.09	0.71	0.54	4.8	6.74	0.65	0	0.45	0.12
BGI_novel_G001628	0.58	0.65	0.27	0.2	5.36	0.45	0.07	0.54	0.07	0.13	0.06	0.79
BGI_novel_G001629	2.1	0.36	22.48	146.55	0	38.49	1.64	0	0	0	0	0.07
BGI_novel_G001630	0.08	0.83	0.17	0	0.08	0.12	0.06	0.11	0.16	0.27	0	0.03
BGI_novel_G001631	0	0	0	1.61	0.14	0	0	0	0	0	0	0
BGI_novel_G001632	0.62	0.1	0.31	0.28	0.11	0.11	0.46	0.34	0.07	0	0.05	0
BGI_novel_G001633	0.36	0.21	0.59	0.06	0	0.31	1.93	0.89	0.52	0.2	0	0.09
BGI_novel_G001634	53.09	69.83	46.84	47.06	26.25	51.31	27.27	29.21	69.35	91.02	40.71	49.96
BGI_novel_G001635	129.44	30.08	55.5	238.07	116.97	97.34	35.2	37.95	55.31	375.99	104.81	216.72
BGI_novel_G001636	0.95	1.29	0.78	0	1.28	0	0	0	0	0	0.13	0.77
BGI_novel_G001637	1.33	0.08	0.34	0.33	0.69	0.04	0.21	0	0.11	7.69	0.07	3.78
BGI_novel_G001638	10.31	8.47	10.12	14.45	17.08	11.18	13.95	16.57	6.79	8.24	8.53	12.69
BGI_novel_G001639	5.6	3.77	6.3	6.08	6.89	5.29	6.6	8.08	5.79	5.31	4.68	6.96
BGI_novel_G001640	0.11	0	0	0	1.49	0.1	1.17	0.19	5.02	0	0.04	0.2
BGI_novel_G001641	29.92	9.14	19.76	62.7	31.13	22.51	10.49	6.66	6.03	83.12	16.72	55.28
BGI_novel_G001642	4.47	4.09	4.16	4.14	7.95	3.68	5.65	3.37	3.08	2.7	1.38	3.45
BGI_novel_G001643	3.21	2.24	3.59	2.62	0.8	2.88	5.32	6.02	7.23	1.51	0.48	1.41
BGI_novel_G001644	0.02	0	0.04	0	0	0.05	2.4	0	0	0	0	0.02
BGI_novel_G001645	9.87	9.59	8.86	1.59	2.41	7.16	18.71	7.81	12.16	9.86	6.94	7.73
BGI_novel_G001646	2.01	0.57	1.39	0.73	0.17	0	1.82	0.57	0	0	2.11	0
BGI_novel_G001647	1.32	0.69	4.38	0	3.09	1.03	4.1	0.05	0.51	0.77	2.03	0.14
BGI_novel_G001648	0.09	0.4	0.25	0.38	0.8	0.03	0.03	0.03	0.09	0.03	0.09	0.24
BGI_novel_G001649	3.28	5.55	4.74	28.13	11.66	1.19	0.21	0	0.1	0.33	0.4	0.25
BGI_novel_G001650	0	0	0	0	0	0	0	0.78	0	0	0.03	0
BGI_novel_G001651	1.04	2.09	1.89	6.96	13.73	1.08	0.13	0.11	2.36	1.99	0.66	25.1
BGI_novel_G001652	1.29	2.37	4.62	5	12.5	0.56	0	0.31	2.99	2.43	0.22	11.84
BGI_novel_G001653	16.74	11.29	13.69	18.06	6.27	31.43	20.67	7.66	26.5	30.22	21.5	23.22
BGI_novel_G001654	1.66	2.61	2.54	59.32	11.78	53.61	1.37	2.33	1.29	55.08	23.85	56.01
BGI_novel_G001656	0	0	0	3.46	0.02	0	0	0	0	0	0	0
BGI_novel_G001657	5.11	17.92	16.66	86.91	69.62	120.92	0.58	5.23	20.8	177.62	116.7	242.27
BGI_novel_G001658	9.77	4.35	12.8	6.99	9.89	2.46	13.61	12.32	7.17	6.37	5.76	7.14
BGI_novel_G001659	2.91	1.75	1.94	5.55	2.09	2.98	2.35	0.47	1.99	0	1.07	2.05
BGI_novel_G001660	0.92	0.5	0.76	2.87	0.44	1.79	1.08	0.2	0.66	0	0.72	0.49
BGI_novel_G001661	0.92	0	0.74	0.54	0.45	0.29	1.74	0.23	0.75	0.16	0.03	0
BGI_novel_G001662	1.9	3.99	2.26	0.33	3.42	2.27	2.78	5.18	5	0.97	2.09	0.29
BGI_novel_G001663	4.12	3.14	1.31	0.04	0.26	0.24	1.92	0.29	0.77	0.16	0.04	0.66
BGI_novel_G001664	4.46	1.11	1.1	0.24	1.61	1.36	0.5	0.6	0.91	0.16	0.06	0.05
BGI_novel_G001665	3.51	1.83	1.3	1.56	0.46	2.6	0	0.43	0.01	0.04	0.05	0
BGI_novel_G001666	0	0	0	0	0	0	0.46	0.47	0.15	0	0	0
BGI_novel_G001667	0.03	0	0.07	0	1.12	0.18	0.02	0.07	0.18	0.02	1.35	0
BGI_novel_G001668	1.25	2.77	1.37	0.9	0.47	0.2	0.27	0	1.27	0.87	0	0.36
BGI_novel_G001669	1.04	5.65	1.78	0.94	1.07	0.98	0.62	0.02	2.37	1.87	0.06	0.54
BGI_novel_G001670	1.01	4.42	2.68	1.5	0.34	0.71	0.95	0	3.6	1.61	0.09	0.6
BGI_novel_G001671	0.07	0	0.08	0	0.07	1.33	0.18	0	0.41	0.85	4.25	1.04
BGI_novel_G001672	4.87	1.04	4.13	6.12	3.5	3.1	7.43	2.29	0.37	0.44	1.24	0.31
BGI_novel_G001673	0.8	1.72	0.9	0.25	2.53	0.26	0.8	8.23	0.36	0.01	0.46	0.14
BGI_novel_G001674	0.27	0.8	1.76	0.09	0	0.24	0	1.24	0	0	0.08	0.14
BGI_novel_G001675	0.58	0.68	0.24	0	0.29	0.08	0.66	0.17	0.78	0.35	0	0.3
BGI_novel_G001676	0	0.03	0.04	0	69.06	0	0.06	0	0	0	0.07	0
BGI_novel_G001677	0.11	0	1.91	0	0	0.82	2.19	3.3	0.47	0	0.45	0
BGI_novel_G001678	61.88	0.47	29.06	5.07	0.31	2.36	34.82	29.75	8.7	6.32	0.53	8.85
BGI_novel_G001679	0.37	0.82	1.07	1.96	0	0	0	0.71	0	8.63	0	0
BGI_novel_G001680	0	0	0.65	0.16	0	0	0.13	0.26	0	1.05	0	0
BGI_novel_G001681	1.31	0.45	0.66	0.46	0.54	0.6	1.13	1.37	0.35	2.33	0.75	1.28
BGI_novel_G001682	1.86	1.01	0	0.47	0.75	0.71	0.92	0	1.03	0	0.37	0
BGI_novel_G001683	0.89	1.25	1.37	1.65	0.56	0.97	1.3	1.03	0.77	3.39	0.69	2.04
BGI_novel_G001684	0.77	0.91	0.3	0.44	0	0.56	0.07	0	0.43	0	0	0
BGI_novel_G001685	2.51	2.19	3.25	3.34	1.43	2.15	4.62	2.01	2.74	2.17	2.62	1.26
BGI_novel_G001686	0.54	0.69	0.61	0.06	0.14	1.84	1.37	0.87	0.38	0.05	0.02	0.11
BGI_novel_G001687	0.02	0	0.03	0	0	0.02	1.26	0.22	0.05	0	0.12	0.12
BGI_novel_G001688	0.43	0	0.08	0.2	35.78	0.37	0	0	1.59	1.09	0	4.16
BGI_novel_G001689	11.63	12.86	12.49	12.25	27.22	20.12	14.42	25.9	9.69	12.98	20.81	19.33
BGI_novel_G001690	0	0.1	0.06	0.02	0	0	0.04	4.21	0.04	0.81	0	0
BGI_novel_G001691	0.56	1.05	0.85	2.01	1.22	3.58	3.66	1.64	0.31	0.38	1.07	2.04
BGI_novel_G001692	8.79	15.24	7.18	5.33	7.17	9.65	9.69	6.11	4.78	2.9	5.59	10.44
BGI_novel_G001693	1.59	0.65	2.54	0.08	0.21	0.21	0.6	0.59	7.54	0.97	2.56	1.1
BGI_novel_G001694	0.14	0.38	1.46	0.35	0.07	0.29	0.05	0.13	4.17	5.19	1.64	0.7
BGI_novel_G001695	0.16	0	0.11	0.38	0	0.05	0.06	0.05	0.21	3.98	0.1	0.16
BGI_novel_G001696	3.25	3.12	2.53	0.5	0.34	0.46	0.47	0.5	17.93	3.9	12.04	3.5
BGI_novel_G001697	0.03	0	0.06	0	0	0.14	1.43	0	0.19	0	0	0.6
BGI_novel_G001698	0.84	1.16	0.42	1.16	0.15	1.21	1.05	0.15	2.15	0.46	1.21	0.75
BGI_novel_G001699	2.26	1.42	4.51	3.2	5.87	2.72	2.41	2.24	2.02	1.39	0.6	3.71
BGI_novel_G001700	0.09	4.61	1.35	0	0	2.71	0.47	0.6	0.04	0	0.39	0.09
BGI_novel_G001701	0.22	0.17	0.09	0.63	0.23	0.17	0.32	0.31	0.43	0.94	0.08	0.43
BGI_novel_G001702	0.65	1.49	2.13	0.04	0.15	1.27	0	0.04	0.92	0.04	0.17	0.43
BGI_novel_G001703	0.42	0.57	0.51	2.61	0.16	0.26	0.59	0.23	0.04	0	0.15	0.04
BGI_novel_G001704	0	1.6	1.17	0	1.07	0	0.14	0	0	0	0	0
BGI_novel_G001705	1.39	0.41	1.85	5.98	0.42	0.7	0.04	0	0	0	0	0
BGI_novel_G001706	0	0.07	0.08	0	0	0.11	0.27	0.09	0.19	0.03	0.13	0
BGI_novel_G001707	0	0	0.31	0	0	0	0.06	0	1.64	0	0.21	0.02
BGI_novel_G001708	1.8	1.04	1.96	3.23	2.68	0.89	3.04	1.24	2.82	0.22	0.77	0.47
BGI_novel_G001709	13.66	5.67	8.61	9.47	13.39	11.27	10.74	10.74	10.78	13.29	6.26	14.06
BGI_novel_G001710	1.61	1.33	1.48	2.4	3.6	1.36	3.25	1.26	0.8	0.43	0.58	2.48
BGI_novel_G001711	2.65	8.06	4.63	0.37	0.23	7.32	14.42	16.61	0.18	1.35	2.24	0.12
BGI_novel_G001712	2.63	0.93	0.34	3.81	0.35	1.66	11.21	1.51	0.99	3.94	1.5	0.52
BGI_novel_G001713	13.21	4.47	3.51	7.19	0	4.85	20.93	20.55	7.43	11.68	2.86	3.12
BGI_novel_G001714	19.67	15.61	19.53	18.86	42.1	23.5	20.85	22.09	17.28	14.39	18.21	22.92
BGI_novel_G001715	0	0	1.35	0	0	0	0.06	0	0	0	0.46	0.06
BGI_novel_G001716	0.56	1.44	0.23	0	0	0.15	3.17	10.32	2.65	8.32	4.3	2.52
BGI_novel_G001717	3.52	0.25	1.87	9.97	2.43	3.65	2.22	1.08	1.08	3.03	2.85	4.01
BGI_novel_G001718	0.14	0.87	0.23	0.08	0	0.14	0.15	0	0	0	0.07	0
BGI_novel_G001719	0.13	0.27	0.44	1.2	0.42	0.79	1.58	0	0.14	0.41	0	0.57
BGI_novel_G001720	0.76	1.64	0.19	0	0.34	2.56	0.92	1.55	0	1.28	0.19	0
BGI_novel_G001721	0	0	0.56	0	0	0	0	0	0	0	0	0
BGI_novel_G001722	1.66	1.43	0.36	0.47	0	0	0	1.02	1.46	0.24	0	0.35
BGI_novel_G001723	0.51	0	0	0	0	0	1.94	1.03	0.71	0	0	0
BGI_novel_G001724	1.32	1.58	1.56	0.11	0.06	0.51	2.79	1.68	0.24	0.06	0.11	0.11
BGI_novel_G001725	3.3	0.91	1.36	0.03	0.29	1.88	5.28	1.83	1.59	0.98	0.48	0.19
BGI_novel_G001726	0.43	0.21	1.33	0	0	0	2.86	0.98	0.17	0	0	0
BGI_novel_G001727	0.63	0.15	0.92	0.01	2.17	1.56	2.86	1	1.02	2.62	0	1.12
BGI_novel_G001728	1.96	0.3	0.96	1.96	0	0	1.7	1.79	1.56	2.89	0.26	0.63
BGI_novel_G001729	0.25	0.07	0.3	0.38	0.52	0.47	0.17	0.85	0.77	0.41	0.03	0.29
BGI_novel_G001730	0.33	0.11	0.23	0.45	0	0.59	0.63	0	1.52	0.38	0.59	0.39
BGI_novel_G001731	0.17	1.87	0.91	0	0.35	0	1.89	0.21	0.55	0	0.41	0.63
BGI_novel_G001732	0.28	2.72	0.97	0	1.19	0.05	2.79	0.3	0.49	0.03	0.97	2.25
BGI_novel_G001733	0.85	2.06	2.28	1.95	1.64	0.32	1.52	2.63	15.63	4.06	0.76	0.32
BGI_novel_G001734	0	0	1.47	0	0.16	0	3.85	0	1.07	0	0	0
BGI_novel_G001735	0.6	0.51	1.09	0.26	0.05	0.14	0.5	4.13	0.96	0.27	0.32	0.2
BGI_novel_G001736	0	0.38	0.32	1.28	0.07	0.09	2.32	0.08	0.09	0	0.01	0.32
BGI_novel_G001737	0	0	0.11	0.34	0.06	0	0.26	0.25	0.51	0.78	0.1	0.36
BGI_novel_G001738	0.02	0	0.07	0.32	0	0	0.1	0.39	0.54	0.63	0.25	0.66
BGI_novel_G001739	0	0	0.1	0	0.14	0	0	0.15	0.13	0.3	0	0.77
BGI_novel_G001740	0	0	0	0.38	0	0	0.05	0.1	0.49	0.78	0	0.25
BGI_novel_G001741	2.59	4.17	2.09	2.98	3.41	5.08	2.45	6.54	5.28	5.46	8.95	7.47
BGI_novel_G001742	0.98	0.01	0.63	0.83	0.4	0	0	0.2	0	0.25	0	0.16
BGI_novel_G001743	1.41	0.74	0.69	1.68	0.89	1.35	0.99	1.26	0.68	1.34	0.99	0.77
BGI_novel_G001744	5.09	6.29	5.91	3.37	8.93	2.1	5.68	10.15	3.46	0.93	1.51	5.06
BGI_novel_G001745	1.24	3.62	2.6	0	0.23	0.31	0.24	0.12	0.05	0	0	0
BGI_novel_G001746	0.79	0.91	1.41	0	0	0.09	0.05	0.13	0	0	0	0
BGI_novel_G001747	9.79	15.71	9.97	0.5	16.87	23.56	44.67	58.51	24.91	0	11.55	0.59
BGI_novel_G001748	1.57	0.79	2.41	1.24	1.31	0.85	0.39	2.7	0.62	0.28	0.16	0.29
BGI_novel_G001749	40.36	57.81	33.6	14.53	31.6	32.87	104.59	47.12	88.6	47.32	51.05	55.65
BGI_novel_G001750	14.02	27.58	21.63	34.31	10.53	31.12	37.47	34.27	39.93	54.57	33.06	39.68
BGI_novel_G001751	2.11	1.53	2.56	0.13	1.84	0	3.75	11.61	0	8.24	0.32	2.35
BGI_novel_G001752	2.51	3.88	5.37	0	2.08	0	5.56	0	0	2.73	0.45	4.32
BGI_novel_G001753	2.84	2.44	1.39	0.85	2.27	0.64	3.01	5.64	1.79	1.87	2.93	2.66
BGI_novel_G001754	0.1	0	0	0.19	0.62	0	0.06	0	0.04	0.38	0.22	0.79
BGI_novel_G001755	0.09	0.12	0.14	0	0.05	0.01	0.03	0.33	0	1.07	0.06	0
BGI_novel_G001756	0.66	0.39	0.11	1.61	0.6	0	0.18	0	0	0	0.04	0
BGI_novel_G001757	1.28	1	0.28	3.42	0.81	0.16	0.04	0.26	0.16	0.03	0.03	0.03
BGI_novel_G001758	0.74	1.32	0.72	0.33	0.28	0	0.28	0.6	0.21	0.1	0.1	0.16
BGI_novel_G001759	0	0	0.1	0.1	0	1.1	0	0.29	0.09	0.28	0	0.1
BGI_novel_G001760	0.26	0.08	0.02	0	0.06	0	0.16	1.01	0.02	0.01	0.26	0.12
BGI_novel_G001761	0.75	0.27	0.16	0	0.42	0	1.45	2.84	0.37	0.07	0.19	0.51
BGI_novel_G001762	3.66	0	0	0	0	0	0	0	0	0	0	0
BGI_novel_G001763	1.96	1.38	1.3	0	0.15	0.03	3.86	4.19	1.59	0.1	2.45	0.19
BGI_novel_G001764	1.8	0.06	0.04	0.07	0.33	1.34	0.04	0.03	0.2	0.02	0.03	0.06
BGI_novel_G001765	0	0.14	0	1.05	0	0.44	0	0	0	0	0	0
BGI_novel_G001766	1.71	1.07	0.76	0.52	0.06	0.04	0.34	23.26	0.49	0.04	0.02	0.06
BGI_novel_G001767	4.91	1.07	7.02	3.31	1.57	2.42	5.6	4.08	2.84	2.6	2.72	3
BGI_novel_G001768	14.8	0.51	0.6	0.04	0.5	0	2.54	70.82	1.25	1.39	0.96	1.23
BGI_novel_G001769	0	0	0	0	0	0	0	0.14	0	0	0.02	0.28
BGI_novel_G001770	0.11	0.14	1.12	0.21	0.7	0.13	0.21	3.16	0.02	1.5	0.01	0
BGI_novel_G001771	5.02	3.59	4.85	3.63	2.7	3.7	5.17	4.26	3.36	2.11	2.74	1.76
BGI_novel_G001772	3.46	3.07	3.04	4.23	1.13	2.29	5.08	1.3	1.33	1.37	0.47	1.99
BGI_novel_G001773	1.12	0.47	0.99	0.5	0	0.82	1.06	0.92	0.12	0.29	0.06	0.06
BGI_novel_G001774	1.33	0.33	0.42	0.4	0.17	0.53	0.73	0.34	0.09	0.08	0.07	0.12
BGI_novel_G001775	3.1	0.89	1.48	13.87	4.1	3.81	3.22	2.41	8.31	18.34	10.78	2.32
BGI_novel_G001776	3.57	1.67	3.79	9.24	2.78	2.98	7.9	8.36	7.18	14.96	9.11	3.48
BGI_novel_G001777	0	0	0	6.57	2.03	2.26	1.37	0.64	0.59	10.84	1.39	0.7
BGI_novel_G001778	1.11	0.4	1	1.14	0	0	0.31	0.89	1.65	3.5	0	0
BGI_novel_G001779	1.49	1.96	2	1.44	0.86	1.21	1.79	2.24	1.68	1.02	0.95	1.29
BGI_novel_G001780	1.42	0.89	6.87	1.48	2.86	11.9	1.87	2.96	0.91	1.01	1.67	0.86
BGI_novel_G001781	118.84	10.75	49.16	5.48	26.87	3.67	55.54	44.48	121.5	105.59	1.93	52.97
BGI_novel_G001782	3.85	1.12	3.22	3.29	1.14	1.7	1.83	1.3	0.11	0.17	0.12	0.34
BGI_novel_G001783	0.55	0	1.7	0.3	0.2	0.25	0.46	0.1	0	0	0	0
BGI_novel_G001784	0	0	0.08	0	0	0.03	0.84	0.13	0	0.12	0.02	0
BGI_novel_G001785	0	3.5	3.44	0.37	6.03	0.75	0	0	0.25	0	0	0
BGI_novel_G001786	0.19	0.11	0.02	0.06	0.28	0.06	0.23	0.16	0.17	0.47	0.2	0.72
BGI_novel_G001787	1.91	2.2	1.44	1.29	1.5	0	0	0	0	0	0	0
BGI_novel_G001788	6.86	3.41	3.39	1.72	0.69	0	0.3	0	0	0	0	0
BGI_novel_G001789	4.83	1.29	1.53	0.22	0	0	0	0	0.06	0	0	0
BGI_novel_G001790	0.06	0.27	0.22	0.16	1.04	0.01	0.29	0.16	0.36	0.01	0.01	0.07
BGI_novel_G001791	0	0	0	0.4	0.89	0	0	0	0.2	0	0	0
BGI_novel_G001793	18.09	9.51	22.2	32.32	63.27	17.46	22.94	22.43	7.32	20.76	3.49	20.25
BGI_novel_G001794	1.59	0.82	1.53	1.63	1.17	1.05	1.83	2.52	1.14	1.13	1.79	0.52
BGI_novel_G001795	3.66	1.75	1.06	1.44	1.5	0	2.72	2.64	0.65	1.65	0.8	0.08
BGI_novel_G001796	1.3	1.27	0.73	1.26	2.48	1.08	7.98	6.51	3.67	0.67	2.61	6.24
BGI_novel_G001797	27.99	24.39	25.56	7.8	6.59	8.49	30.49	25.5	16.47	4.42	7.51	7.74
BGI_novel_G001798	8.59	4.82	8.15	5.93	11.13	11.19	13.93	5.37	9.05	7.89	5.09	14.88
BGI_novel_G001799	0	0.27	0	0	0	0.07	0	0.77	0	0	0	0
BGI_novel_G001800	64.92	20.38	62.45	18.37	20.58	13.67	78.83	62.99	44.42	17.32	3.49	28.56
BGI_novel_G001801	2.54	2.12	7.68	0.88	0.94	0.17	2.4	4.33	1.69	0.21	0.12	1.37
BGI_novel_G001802	0.67	0	0	1.76	1.89	0	0	0.03	0	0	0	0
BGI_novel_G001803	11.34	0.07	4.86	107.62	5.57	37.87	8.34	0.01	0	0	0	0.03
BGI_novel_G001804	1.33	0	0.36	17.27	2.32	3.22	0.36	0	0	0	0	0
BGI_novel_G001805	2.02	0	0.15	2.38	0	3.54	0.68	0	0	0	0.01	0
BGI_novel_G001806	0	0	0	0.04	0	0	0	0	0	0	0.01	0
BGI_novel_G001807	0	0	0	0.37	0	0	0	0	0	0	0.01	0
BGI_novel_G001808	0.12	0.02	0	0.12	0.17	0.09	0.12	3.47	0.05	0.16	0.02	0.19
BGI_novel_G001809	4.42	3.32	3.24	21.69	13.33	8.71	4.93	1.61	6.71	9.25	48.64	22.86
BGI_novel_G001810	142.56	34.92	72.68	186.81	143.98	125.2	89.67	50.88	47.4	135.11	154.01	141.04
BGI_novel_G001811	7.46	10.35	7.46	6.98	8.95	5.61	6.95	5.83	10.32	4.32	12.31	8.26
BGI_novel_G001812	38.2	23.29	25.88	22.35	25.2	18.48	42.96	15.11	35.3	27.77	29.05	53.99
BGI_novel_G001813	1.91	5.4	1.39	0.63	0.17	3.43	0.52	0.54	3.54	10.63	1.34	7.47
BGI_novel_G001814	14.89	9.14	17.41	8.83	4.24	6.09	22.36	13.22	13.86	7.83	5.36	4.89
BGI_novel_G001815	1.78	0.57	1.75	1.65	1.32	0.61	2.48	0.67	1.75	1.62	2.36	1.21
BGI_novel_G001816	2.62	1.1	2.46	0.56	0.29	1.82	3.88	2.2	1.83	0.47	0.3	0.34
BGI_novel_G001817	0	0.95	0.6	0	0	0.05	0.25	3.8	0.19	0	0.05	0
BGI_novel_G001818	2	0.96	2.13	1.28	0.93	0.64	1.45	3.48	0.9	0.73	1.12	2.41
BGI_novel_G001819	1.51	0.06	0.2	0.06	0	0.03	1.02	0.43	0.25	0.03	0	0
BGI_novel_G001820	1.98	0.17	1.01	4.01	0.72	2.44	1.56	1.19	0.71	1.72	0.43	1.31
BGI_novel_G001821	0.69	1.97	1.09	0.7	0.19	0.51	1.73	0	0.1	0	0.03	0.17
BGI_novel_G001822	0.06	0	0.63	0	0.22	0	0.6	0	0	0	0	0
BGI_novel_G001823	0.07	0	0	0	0	0	0	0	0	0	0	0
BGI_novel_G001824	0.03	0.03	0.03	0	0	0.03	0.1	0.25	0	0	0	0
BGI_novel_G001825	0.9	0.52	1.41	0.38	0.77	0.32	1.25	1.13	1.06	0.62	0.16	0.37
BGI_novel_G001826	26.98	19.04	13.02	21.45	9.13	26.13	32	19.55	10.09	1.17	4.65	12.34
BGI_novel_G001827	46.81	93.38	43.67	69.94	18.02	52.33	88.58	48.73	64.4	39.29	117.99	154.9
BGI_novel_G001828	2.24	1.04	1.82	1.06	0.62	2.32	4.98	2.29	3.71	1.98	1.78	2.13
BGI_novel_G001829	0.86	0.43	1.22	0.19	0.09	0.76	3.56	4.23	7.76	0.39	0.61	0.62
BGI_novel_G001830	0	0	0	0	0	0	0	3.38	0	0	0.03	0
BGI_novel_G001831	5.46	2.05	4.03	2.22	1.98	6.83	16.5	13.11	24.8	1.32	2.55	6.03
BGI_novel_G001832	5.81	1.13	3.64	0.96	0	5.67	5.37	0	13.64	2.87	1.18	3.53
BGI_novel_G001833	4.62	2.87	3.29	4.47	5.48	8.22	13.49	10.93	11.58	1.05	3.84	9.01
BGI_novel_G001834	0	0	0	0	0.5	0	0	0	0	0	0	0
BGI_novel_G001835	0.04	0.04	1.46	0.59	0.51	0	0	0	0	0	0.04	0.18
BGI_novel_G001836	0.3	0.07	0.24	0.08	0.12	0.48	0.98	0.5	0.04	0.04	0.07	0.08
BGI_novel_G001837	0.01	0.09	0.93	0	0.02	0	0.14	0	0.09	0.01	0	0.03
BGI_novel_G001838	0.1	0	0	0.05	0.36	0	0	0	0.02	2.16	0.02	0.85
BGI_novel_G001839	27.22	7.25	20.39	14.33	21.97	10.83	27.9	20.53	5.27	6.17	16.76	8.18
BGI_novel_G001840	2.57	0.16	1.3	1.28	0.45	8.95	0.2	0.05	0	0	0.02	0.12
BGI_novel_G001841	6.99	0	1.86	90.7	1.97	17.68	5.12	0	0	0	0	0
BGI_novel_G001842	1.83	0.05	0.22	3.64	1.54	1.66	0.4	0	0	0	0	0
BGI_novel_G001843	12.47	0	0.95	39.98	7.26	8.79	1.89	0.07	0	0	0	0.02
BGI_novel_G001844	1.1	0	0.82	2.54	2.33	0.71	1.94	1.22	0.48	0	0.43	0.55
BGI_novel_G001845	0.3	1.18	0	1.06	1.19	0	0.56	0	0	1.38	0.8	0.79
BGI_novel_G001846	0	0	0.11	0.78	0.25	0.03	0.57	0	0.11	0	0	0
BGI_novel_G001847	1.01	0.3	0	0.07	0	0.03	1.86	0	0.06	2.14	0	0
BGI_novel_G001848	0	0	1.12	0.67	0.41	1.57	0	0.6	0	0	0	0
BGI_novel_G001849	0.34	0	1.49	1.57	1.94	0.98	0.35	1.51	0	0.37	0.33	0.35
BGI_novel_G001850	0	1.35	0.74	0	0	0	0	1.01	0.33	0.55	1.41	0
BGI_novel_G001851	1.91	0	1.26	0.93	0	0	5.76	1.52	0.76	0	0.16	0.28
BGI_novel_G001852	0	0.12	0	0	0.29	0	0	0	0	0.88	0	0
BGI_novel_G001853	1.53	2.3	2.88	0.62	0.62	1.25	4.6	2.52	4.52	1.07	1.51	1.56
BGI_novel_G001854	0.19	0.81	1.32	1.45	0.95	0.25	3.56	0.99	1.99	1.62	0.38	1.5
BGI_novel_G001855	0.59	0.74	0.99	0.99	0.4	1.3	0.93	3.94	0.96	0.74	0.48	0.57
BGI_novel_G001856	0.51	0	0	0	0.03	0.05	0.36	1.77	0.5	0	0.03	0.45
BGI_novel_G001857	11.67	16.05	3.61	0.16	0.08	1.24	3.99	8.86	1.99	0.9	0.07	0.34
BGI_novel_G001858	0.02	0	5	0.04	0.07	0.23	0	0	0	0.02	0	0
BGI_novel_G001859	4.86	8.76	7.88	16.57	6.62	13.62	4.69	7.42	18.25	11.9	11.95	15.47
BGI_novel_G001860	0	6.29	8.84	0	16.69	4.55	0	0	0	0	0	0
BGI_novel_G001861	0.59	0.42	0.61	3.58	1.88	5.84	0.53	0	4.78	1.24	0.96	2.28
BGI_novel_G001862	0.38	1.17	1.42	0	3.35	1.65	0	1.13	0	0.65	0.7	4.69
BGI_novel_G001863	46.67	16.01	39.55	163.82	297.45	30.77	89.68	78.76	9.43	116.01	28.7	68.09
BGI_novel_G001864	1.49	0.16	0.47	0.69	0.22	0.57	1.99	0.41	0.27	1.42	0.69	0.27
BGI_novel_G001865	0.86	0.39	1.43	1.77	1.86	1.17	0.63	2.13	0.52	0.87	1.48	2.54
BGI_novel_G001866	41.49	37.54	40.93	28.21	35.28	28.56	43.28	35.88	21.57	22.08	21.67	17.59
BGI_novel_G001867	1.38	0.37	1.4	1.8	0.13	0.83	1.18	0.91	0.49	0.8	0.22	0.54
BGI_novel_G001868	0.11	0	0.34	0.95	0.28	0.43	1.18	0	0.11	0.96	0.05	0.6
BGI_novel_G001869	1.34	1.39	1.21	0.47	1.13	0.58	1.15	1.33	1.16	0.26	1.31	0.46
BGI_novel_G001870	1.19	2.16	0.68	0	0.12	7.34	0.04	0	0.04	0	0	0.16
BGI_novel_G001871	1.06	0.68	0.27	0.15	0.16	0.09	0.37	1.33	0.76	0.26	0.23	0.21
BGI_novel_G001872	0.51	0	1.02	0	1.68	0	4.05	1.37	0	0.33	0	0.53
BGI_novel_G001873	1.83	0	0.64	0	0.25	0.08	5.76	5.04	0	0.48	0	0.51
BGI_novel_G001874	2.89	4.66	1.99	0.11	0.97	3.5	4.91	5.52	0.88	0	0.28	0.11
BGI_novel_G001875	0.12	0.05	0.05	0.27	0.04	0	0	0	0.11	0	0.04	0
BGI_novel_G001876	0	0	0	1.49	0	0	0	0	0	0	0	0
BGI_novel_G001877	0.26	0	1.25	1.54	0.57	1.03	1.03	0.46	0.08	0.22	0.74	0.06
BGI_novel_G001878	0.23	0.29	1.08	2.58	0.55	0.09	0.08	0.05	0.06	0	0.51	0.08
BGI_novel_G001879	7.76	0.45	4.5	0.23	0.1	7.59	0	0	0	0	0	0
BGI_novel_G001880	0	0	0	0	0.06	0.92	1.14	0	0.43	0	0	0
BGI_novel_G001881	0	0	0	0	0	1.28	0	0	0	0	0	0
BGI_novel_G001882	1.85	1.06	1.5	1.28	0.35	0.74	1.68	0.37	0.62	2.29	0.48	0.94
BGI_novel_G001883	44.36	3.52	18.67	50.37	43.25	17.26	8.55	4.92	8.42	113.64	13.14	57.77
BGI_novel_G001884	0	0	0.28	0	0.03	0	0	0.11	1.63	0	0.07	0
BGI_novel_G001885	3.94	4.26	5.88	5.19	2.51	2.97	9.23	2.67	1.57	0	0.88	1.86
BGI_novel_G001886	0.37	0.25	0.43	0.16	0.47	0.19	0.13	0.05	0.37	2.71	0.03	0.92
BGI_novel_G001887	8.8	7.25	10.37	4.37	6.14	5.91	2.14	0.8	11.04	14.19	5.06	6.67
BGI_novel_G001888	0.52	0.01	0.41	0.08	0.03	0.03	0.41	1.22	0.72	0	0.15	0.06
BGI_novel_G001889	46.19	26.08	38.59	71.67	52.56	52.06	31.91	45.36	43.19	89.45	68.03	59.97
BGI_novel_G001890	59.38	44.32	67.37	137.35	86.55	70.68	53.5	83.69	72.74	167.92	98.02	88.88
BGI_novel_G001891	0	0	0	0	0	0	0.01	0	0.01	0	1.71	0.02
BGI_novel_G001892	1.45	0.09	0.1	0	0	0.09	0	3.4	0.19	0	0	0.29
BGI_novel_G001893	1.36	1.03	0.7	2.15	1.21	0.46	0.76	0.77	0.97	4.71	0.36	1.39
BGI_novel_G001894	8.07	7.36	8.33	9.29	6.12	11.52	7.84	8.14	8.08	9.38	5.14	10.07
BGI_novel_G001895	0	0.19	0.06	0.14	7.32	0	0	0.28	0.16	0	0.11	0.03
BGI_novel_G001896	75.24	116.02	72.38	186.32	44.37	76.28	54.81	62.35	203.59	200.34	240.72	182.95
BGI_novel_G001897	0.47	0	0.14	0.14	0.16	0.17	0.25	0.38	0.15	0.14	0.04	0.32
BGI_novel_G001898	1.18	0.03	0.34	3.49	0.51	0.79	0.52	0.03	0.15	0	0	0
BGI_novel_G001899	2.71	0.89	2.45	0	0.37	0.37	1.78	1.72	3.38	0	0.36	0
BGI_novel_G001901	0.14	0.13	0.1	0.16	0	0.19	0	0	0.57	0	0	0
BGI_novel_G001902	2.99	1.44	3.24	0	0.9	1.01	1.96	7.63	4.67	0	0.72	1.04
BGI_novel_G001903	1.51	0.92	1.6	0	1.02	1.52	0.97	2.83	2.6	0	0.41	1.06
BGI_novel_G001904	5.6	1.16	1.74	2.47	25.73	0.53	5.59	4.33	1.91	0.81	0.41	2.41
BGI_novel_G001905	0.84	1	1.46	1.22	0.72	0.27	1.21	2.81	0.43	1.75	0.05	1.28
BGI_novel_G001906	0.45	0	0.23	0.06	0.06	0	0.31	0.66	0.25	0.67	0	0.28
BGI_novel_G001907	0.11	0.25	0.37	0.1	0.23	0	0.34	0.79	0	0.98	0.21	0.4
BGI_novel_G001908	0.06	0.06	0.07	1.09	0.61	0.13	0	0.07	0	0.06	0.06	0
BGI_novel_G001909	0.2	0.03	0.18	0.01	0	0.02	0.04	0.34	0	0	1.51	0.02
BGI_novel_G001910	0.83	0.12	0.33	0.27	0.09	0.29	3.84	0.32	0.26	0.06	0.36	0.03
BGI_novel_G001911	4.36	0.82	3.22	0.43	0.27	0.18	2.89	2.2	0.49	0.06	0.1	0.12
BGI_novel_G001912	1.36	0	0	0	0	0	0.92	6.33	6.25	3.23	5.33	0
BGI_novel_G001913	0.19	0.07	0	0	0.21	0.01	1.49	0.88	1.45	0.77	1.48	2.44
BGI_novel_G001914	0.19	0.55	0.85	0.4	0.49	0.6	0.26	0.84	0	0.22	0.11	0.22
BGI_novel_G001915	0.74	0	0.14	0	0	0	0.21	0.92	0	0	0	0
BGI_novel_G001916	0.09	0.73	0.28	53.14	6.88	25.84	0.06	0.91	0.67	121.67	322.04	108.94
BGI_novel_G001917	33.95	38.45	46.75	33.48	49.73	50.7	46.47	70.39	33.07	19.11	17.1	32.61
BGI_novel_G001918	9.64	8.32	4.8	21.97	18.32	21.98	10.2	7.84	3.43	6.22	6.42	6.34
BGI_novel_G001919	23.98	19.61	32.03	49.69	103.51	15.26	24.94	29.69	14.96	22.77	9.04	43.51
BGI_novel_G001920	0.8	0.9	0.36	0.09	0.06	0.03	0.27	0.01	0.07	0.23	0.04	0.09
BGI_novel_G001921	122.68	66.74	120.86	114.53	157.23	114.54	65.19	116.03	68.73	140.84	68.74	123.94
BGI_novel_G001922	0	0	0.05	0	0	0.05	4.84	0	0	0	0	0
BGI_novel_G001923	0.95	0	0	0.77	0	0	0.15	0	0	0	0	0
BGI_novel_G001924	0.52	1.5	0.76	0.46	0.8	1.04	0.44	0.63	0.3	0.08	0.62	0.66
BGI_novel_G001925	1.68	1.73	1.76	1.27	1.49	0.99	3.36	2.1	0.78	0.36	0.28	0.98
BGI_novel_G001926	1.12	1.17	1.39	0.32	0.85	0.18	1.6	1.7	0.56	0.09	0.07	0.16
BGI_novel_G001927	0.53	0.41	1.26	0.44	2.06	0.84	1.15	0.54	0.19	0.14	0.02	0.14
BGI_novel_G001928	8.75	0.72	2	3.98	14.43	5.22	0.66	1.07	0.36	4.98	2.25	1.06
BGI_novel_G001929	22.35	10.16	0.57	1.14	52.47	35.42	9.08	0.56	0.21	0.05	0.07	0.57
BGI_novel_G001930	0.12	0.06	0	2.11	0.27	0.9	0.05	0.02	0.02	2.74	0.14	2.07
BGI_novel_G001931	0	0.1	0.13	0.48	0.07	0.75	0	0	0	1.63	0	0.64
BGI_novel_G001932	5.8	0.11	4.7	1.19	0.15	2.13	7.79	2.37	1.55	0.05	0.08	0.24
BGI_novel_G001933	3.13	2.19	2.86	2.22	2.5	3.2	5.32	3.27	1.87	1.22	1.72	2.72
BGI_novel_G001934	0	0.18	0.28	0.15	0	1.13	1.12	0	0.11	0.24	0.87	0.12
BGI_novel_G001935	2.61	2.07	2.26	2.33	3.44	3.01	3.97	3.31	1.3	1.16	1.64	1.69
BGI_novel_G001936	32.42	14.37	16.86	8.49	14.92	14.74	45.97	44.32	8.04	6.06	6.26	3.27
BGI_novel_G001937	1.87	30.62	20.27	0.08	8.28	7.44	2.39	9.2	9.09	0.72	7.15	5.5
BGI_novel_G001938	24.4	14.04	12.48	9.54	85.94	33.46	9.05	37.64	1.56	3.01	4.76	16.95
BGI_novel_G001939	0.06	0	0	4.39	1.41	0	2.17	2.15	0.22	0	0	0
BGI_novel_G001940	3.04	0.9	1.03	6.48	6.79	6.39	1	1.38	0.98	6.63	1.81	4.33
BGI_novel_G001941	1.13	2.09	1.26	0.2	0.26	1.2	0.95	0.4	0.92	0.13	0.43	0.29
BGI_novel_G001942	2.76	2.32	1.8	0.85	0.41	0.52	2.36	0.96	1.23	0.16	0.13	0.63
BGI_novel_G001943	3.19	0.85	2.63	2.69	1.07	2.5	2.33	2.33	1.92	4.72	0.41	2.15
BGI_novel_G001945	0	0.07	1.44	0	0.4	4.31	17.09	13.6	3.11	0	0	0
BGI_novel_G001946	0.57	0.49	3.49	0	0.17	0.25	1.66	0.44	0	0	0.08	0.68
BGI_novel_G001947	1.2	1.78	0.8	0.06	0.29	1.56	1.62	0.79	1.31	0.35	0.47	0.39
BGI_novel_G001948	1.14	2.54	0.59	0	1.41	6.49	1.06	0.69	1.15	1.21	2.59	1.22
BGI_novel_G001949	3.06	2.77	0.44	0	0.31	1.12	2.24	0.68	1.39	0.15	0.17	0.29
BGI_novel_G001950	1.28	1.2	0.92	0.6	1.62	3.18	1.76	0.6	1.33	1.92	0.56	2.39
BGI_novel_G001951	38.88	7.42	22.85	37.19	23.7	16.49	25.29	24.83	9.15	43.15	10.36	20.32
BGI_novel_G001952	2.47	3.67	1.93	4.45	1.43	2.76	3.05	2.48	9.57	3.87	1.74	4.42
BGI_novel_G001953	11.82	5.51	7.34	8.57	10.23	4.96	8	7.94	6.29	6.93	5.27	5.88
BGI_novel_G001954	0	0	0.1	0	2.54	0	0	0	0	0	0.84	0.03
BGI_novel_G001955	2.67	0.26	3.07	4.91	3.69	2.11	8.52	6.17	1.03	1.66	2.08	2.11
BGI_novel_G001956	0.44	0	0.37	0	1.29	0	0.42	0	0	0.21	0.97	0
BGI_novel_G001957	1.98	0.82	1.76	0.95	0.69	1.28	7.89	4.38	1.03	0	0	0.28
BGI_novel_G001958	2.25	1.25	2.05	2.1	1.79	1.45	2.43	2.32	2.41	1.25	0.75	1.06
BGI_novel_G001959	5.99	2.11	4.02	3.93	3.3	2.46	3.78	3.47	3.25	2.4	0.63	3.05
BGI_novel_G001960	0.71	0	0.02	0	0.07	0.03	0	0	0.04	0	0	0.09
BGI_novel_G001961	79.19	56.93	58.58	31.05	48.96	27.9	52.14	46.86	19.3	25.03	33.72	30.62
BGI_novel_G001962	0	0.18	1.25	0	0	0.67	0	0	0	0	0.07	0
BGI_novel_G001963	6.79	2.64	4.46	1.48	7.41	7.17	14.99	1.92	0.23	0.11	0.38	1.06
BGI_novel_G001964	0.04	0.09	1.41	0	0.04	0	0.92	0.01	0.05	3	2.25	0.24
BGI_novel_G001965	0.02	0	0	0	0.06	0.09	1.91	0	0	0	0	0
BGI_novel_G001966	0	0	0.1	0	0	0.11	3.4	0.05	0	0	0	0
BGI_novel_G001967	0.52	1.2	0.2	0.37	0.14	0.23	0.2	0.53	0.19	0.06	1.96	0.52
BGI_novel_G001968	18.97	1.88	10.81	10.77	1.05	16.26	16.22	18.18	0.28	10.69	0.06	2.14
BGI_novel_G001969	2.3	5.99	6.41	2.98	2.96	7.27	8.34	6.1	4.28	2.94	1.01	3.88
BGI_novel_G001970	4.27	3.74	5.19	2.99	2.96	0.23	4.39	4.21	1.64	3.98	5.17	0.34
BGI_novel_G001971	0.46	0.51	0.2	0.05	0.03	0.03	0.99	0.13	0.11	0.47	0.23	0
BGI_novel_G001972	1.64	1.12	1.45	0.4	0.41	0	2.54	0.28	0.06	0.76	0.57	0
BGI_novel_G001973	1.27	0.55	1.23	0.95	1.95	0.07	1.76	0.96	0.29	1.84	0.38	1.67
BGI_novel_G001974	0	0.15	0.25	0	0	0	0	0	0.09	0	0	0.12
BGI_novel_G001975	0.12	0	0.57	0	0	0	0	0.36	0	0	0.28	0
BGI_novel_G001976	2.88	2.51	3.06	0.6	3.15	0	3.75	2.58	0	3.3	0.56	2.64
BGI_novel_G001977	0.83	0	0.89	0.89	1.67	0	0.37	0	0	1.35	0	1.74
BGI_novel_G001978	0.28	1.78	0.04	0.38	0.76	0.5	1.15	0.46	0.14	0.83	0	0.62
BGI_novel_G001979	39.83	34.84	40.09	2.94	20.02	16.79	50.68	30.41	6.02	4.46	13.14	10.02
BGI_novel_G001980	0.25	0.02	0.22	0.84	0.05	0.72	1.27	0.89	0.12	0.39	0.09	0.04
BGI_novel_G001982	0.53	0.47	0.44	0.98	0.74	0.97	1.58	0.74	0.84	1.31	0.3	1.12
BGI_novel_G001983	46.22	45.03	48.83	45.31	43.75	45.88	38.66	26.73	31.92	31.13	44.46	50.72
BGI_novel_G001984	20.06	22.51	19.5	20.51	21.46	22.62	15.96	10.98	17.2	19.44	18.16	26.57
BGI_novel_G001985	12.02	12.8	9.48	7.46	10.06	5.21	3.89	11.12	6.51	4.6	13.16	5.71
BGI_novel_G001986	20.52	21.77	24.08	6.18	19.27	11.41	12.9	20.04	11.31	5.65	20.74	6.06
BGI_novel_G001987	0	0	0	0	0	0	0	0	0.21	0	0	0
BGI_novel_G001988	8.17	8.47	6.48	14.44	15.26	19.08	16.27	11.53	8.16	23.8	5.6	5.84
BGI_novel_G001989	23.81	5.83	17.61	12.19	10.38	3.22	17.03	12.28	9.17	5.9	4.64	11.94
BGI_novel_G001990	1.1	0.44	0.77	0.9	0.37	0.49	1.26	1.3	0.65	0.7	0.48	0.41
BGI_novel_G001991	9.89	1.87	6.67	10.5	5.73	6.02	5.09	8.55	2.25	9.54	4.47	7.62
BGI_novel_G001992	0	0	0	0	0	0	0.09	0	0	0	0	0.8
BGI_novel_G001993	32.42	3.3	8.76	9.45	2.99	3.33	20.29	18.88	0.81	1.86	0.04	1.61
BGI_novel_G001994	0.2	0	0.15	0	0.06	0.03	0.24	3.6	0.2	0	0.09	0.03
BGI_novel_G001995	4.97	2.61	3.61	4.49	2.12	3.06	3.88	2.52	2.53	2.52	1.8	1.84
BGI_novel_G001996	3.43	2.44	1.85	4.37	2.29	2.94	4.15	0.74	2.11	1.92	2.32	0.3
BGI_novel_G001997	5.62	1.95	3.57	4.82	2.97	2.08	2.29	1.73	0.71	2.76	1.03	1.89
BGI_novel_G001998	0	0	0	0.51	0	0	0	0.24	0	1.53	0	0.51
BGI_novel_G001999	7.48	4.21	2.28	3.11	2.3	2.82	2.76	1.65	1.92	3.26	1.25	1.73
BGI_novel_G002000	0	0	0	0	0	0	1.32	1.72	0.4	1.15	0	0
BGI_novel_G002001	0	0.23	1.3	0.15	0	0.34	2.42	1.95	0.4	1.85	0	0
BGI_novel_G002002	0.48	0.03	0.06	0	1.95	0.01	0	0.12	0.01	0.06	0	0
BGI_novel_G002003	0.2	0.01	0.01	0	2.19	0	0.14	0.04	0	0.23	0	0
BGI_novel_G002004	1.82	0.07	0.04	0.04	0.44	0.04	0.01	0	0.01	0.02	0.01	0.01
BGI_novel_G002005	0.95	0.14	0.45	0	0	0	0	0	0.29	0.14	0	0
BGI_novel_G002006	0.4	0.89	0	0.03	0	0	0.02	0.68	0.01	0.01	0.03	1.46
BGI_novel_G002007	0.21	0.39	0.62	0.25	0	0	0	0	0.18	0	0	0.04
BGI_novel_G002008	0.97	0.24	0.57	2.22	0.44	0.74	1.16	0.21	0.23	1.29	0.22	0.85
BGI_novel_G002009	3.67	1.13	1.87	2.65	1.19	0.64	2.39	2.16	1.27	1.49	0.13	0.91
BGI_novel_G002010	3.59	0	2.25	3.83	14.22	1.42	1.63	4.48	0.47	0.71	0.79	0
BGI_novel_G002011	8.09	3.67	5.99	2.31	0	4.77	9.31	8.98	3.68	1.03	0.31	0.22
BGI_novel_G002012	0	0	0	2.26	4.7	0	1.35	0	0.01	0.18	0.75	0.07
BGI_novel_G002013	11.44	4.19	9.54	5.26	9.39	7.77	13.46	16.72	4.45	2.41	0	1.02
BGI_novel_G002014	0.11	0.36	0	0	0.65	1.1	3.05	0	1.79	0	0	0.42
BGI_novel_G002015	2.48	8.04	0	0	1.82	4.24	0.58	0.25	0	0	0	5.25
BGI_novel_G002016	0.36	1.08	0	0	0	0	0	0	0	0	0	1.34
BGI_novel_G002017	0.61	1.62	0	0	0	0	0	0.25	0	0	0	2.29
BGI_novel_G002018	0	0.18	0.19	0	0	0.18	0.19	0.48	0	0	0	0.09
BGI_novel_G002019	1.36	1.06	2.35	0.05	1.87	2.57	1.12	0	1.3	2.9	1.11	0.69
BGI_novel_G002020	0.85	0.17	0.49	0	0.28	0.73	1.26	0	0.34	0.73	0.07	0.4
BGI_novel_G002021	0.51	0.34	0.46	0.31	0.51	0.73	0.76	0.67	0.2	0.28	0.11	0.64
BGI_novel_G002022	0	7.02	5.57	2.32	20.55	0.61	3.53	3.73	2.48	0.73	3.42	6.5
BGI_novel_G002023	102.24	69.62	190.66	85.49	91.18	86.56	79.81	34.99	17.87	101.53	27.68	65.06
BGI_novel_G002024	16.37	11.53	23.15	2.46	3.65	15.83	22.75	28.16	5.55	1.47	3.68	4.73
BGI_novel_G002025	0	0.84	0.24	0.29	0.61	0.05	0.67	1.12	0.1	0	0.11	0.26
BGI_novel_G002026	0.2	1.46	0	0	0	0	0	0	0	0	0.11	0
BGI_novel_G002027	0	0.44	12.46	0	0.21	0.18	0.08	0.07	0	0	0	0.03
BGI_novel_G002028	0.15	0	0.45	0.4	0.19	0	1.57	0.6	0.27	0	0	0
BGI_novel_G002029	0.08	0.12	0.12	0	0	0	0	0.45	0.25	0.07	0	0
BGI_novel_G002030	0	0	0.37	1.44	1.15	0	0.84	2.65	0.64	0.34	0	0.16
[truncated: 39,483 more rows]
