# Supplementary material for: Comparative Transcriptome Analysis Revealed the Freezing Tolerance Signaling Events in Winter Rapeseed (Brassica rapa L.)
Source: Front Genet. 2022 Apr 26;13:871825. doi: 10.3389/fgene.2022.871825 (PMC9086196; doi:10.3389/fgene.2022.871825)
Supplement: Supplementary file 3 [file Table3.XLSX]

## Sheet: Cold response gene 
Supplementary Table S3: Primer of qRT-PCR.
Cold response genes
Gene ID	Forward primers	Reverse primers	Product size (bp)
BraA08g020100.3C(CBF1)	CTGGACATGGAGGAGACGAT	GCCATATCAGCCAACAAGGT	176
BraA08g020060.3C(CBF2)	GATGTGACGATGCAAAATGG	TTCGCCATGTTAAACCCTTC	230
BraA08g020090.3C(CBF3)	TGGTGGAGGCTGTTTTTAGG	GCCATATCAGCCAACAACCT	157
BraA03g015940.3C(CBF4)	GAAATGTTGGGCTCCGAGTA	GATATCCTTGGGGCATGTTG	174
BraA02g028460.3C(CBF5)	GGAGGTCGAAGAAGTTGCTG	GGAGGGTTTGTCGAGATTGA	223
BraA02g015440.3C(RD29A)	CTGGAGGAGAAGCTGACACC	CGTACCACCGAGCCAATAGT	237
BraA02g015450.3C(RD29B)	CGGATAGGGATGAGTGGAGA	TAGGCCTCTCGACGTTGACT	150
BraA05g002920.3C(COR15A)	CCAGAACTCCCTTCATCCAA	GCTGAGCTTTTCGTGTTTCC	152
BraA03g022330.3C(COR15B)	CGACGGAGAAGACAAAGGAG	GCAACTTTGTTCCCAGCTTC	157
BraA02g006290.3C(KIN1)	CGTGCTGAGGAGAAGGGTAA	ACTTGTTCATGCCGGTCTTC	151
BraA10g023640.3C(KIN2)	GACAACAAGCAAAGCTTCCA	ACTTGTTCATGCCGGTCTTC	181
BraA02g037090.3C(ICE1)	TCTTCTTTGCCAAGCCCTAA	TCACAGCTTGCTGAACATCC	163
BraA09g046410.3C(UVR8)	GAGAAGGACAGCTTGGATCG	CCCTCCACATGCAATTTTCT	167
BraA07g004890.3C(COR413)	GTCGCCGCCATATACTTGTT	CAGCCGGTAACTCAAACCAT	211
BraA03g042000.3C(COR-like)	GTGAAGTCCGGAAGTGAGGA	CTCCAAATCCATCAGGCTTAG	160
BGI_novel_G001777	GATTCAAACGGTGGAGAGGA	CCACGGTTTGGAAGAGTGTT	197
BGI_novel_G002139	CGCCAGAGATGGCTTAGAAC	TCATTTCATCCGGAAAAAGC	172

## Sheet: Transcription factors 
Supplementary Table S3: Primer of qRT-PCR.
Cold related transcription factors
AP2/ERF
Gene ID	Forward primers	Reverse primers	Product size (bp)
BraA08g030840.3C	GAGGAGGAGGAGGAAAATGC	CGCCATATCAGCCAGAAAAT	171
BraA02g044760.3C	AAGACAGCCACCTCCATCAC	CTTCCTCAACCTCCCTCCTC	219
BraA08g020080.3C	AGGCCACTTTCACCAATGAC	CTGGAACGCTCTTCCTCAAC	232
BraA03g052550.3C	AATGTTGGGCTCCGAGTATG	TCTTGTTTGGCTCCCTCACT	188
BraA10g010540.3C	GAAGGAGACGGCTACGACTG	CCAGAGTGACACGTCAGCAT	238
WRKY
Gene ID	Forward primers	Reverse primers	Product size (bp)
BraA02g041180.3C	GAGACAAACTTGGCGAGGAG	CTTGGAGATGTGGGCTGAAT	203
BraA01g012730.3C	AGGTTCACGTCGAAATGGAG	TCTTGCAATTGTGCGTTCTC	178
BraA07g034200.3C	AAGACTCCGCTTGGAGACAA	GTGACGGAAGATGGGACAGT	175
BraA02g025510.3C	GTCGGTGGAGTATCGGAGAG	GGAGCACAAGCACATTTGAA	230
BraA02g019120.3C	GAAAATCCCGATCTGACCAA	GGAGGGAGTGAGGATGATGA	160
bHLH
Gene ID	Forward primers	Reverse primers	Product size (bp)
BraA10g015050.3C	TTCGATCAGTTGTCCCCAAT	AGAACGGGAAGGACCAGAAT	233
BraA07g008990.3C	ATGGGGACCATAACCAGACA	TCCACTTCTTCGCTGGTCTT	238
BraA10g027340.3	TGGACATGGAATGGACTCAA	GAGAGGACGATGGTTGTGGT	219
BraA05g039230.3C	TCCCTTCGTTCTTTGACACC	ATTCTGGTGGTTGCGTTAGG	218
BraA01g009460.3C	ATTGGTTGGGATGCAATGAT	TCTTCACAGTCGCTTGTTGG	154
MYB
Gene ID	Forward primers	Reverse primers	Product size (bp)
BraA07g030810.3C	CCAAAAGTGCTGGGCTAAAG	GAGCTGTCGAGCTTGCTTCT	236
BraA03g003120.3C	CAGTGACGAGACACCGAGAA	AAAGGCCATCGTTGAGACAC	182
BraA05g015000.3C	GCAGAGCTTGGAGACGAATC	GCTATCTTCATCCGGAACCA	242
BraA07g032100.3C	GGTCTAAATCGGTGCAGGAA	CAACCCGGTTCATGTTTCTT	227
BraA02g018200.3C	TGGGGTAATAGGTGGTCCAA	TTGTTGTTGTTTTGGGGACA	227
