# Supplementary material for: Comparative Transcriptome Analysis Revealed the Freezing Tolerance Signaling Events in Winter Rapeseed (Brassica rapa L.)
Source: Front Genet. 2022 Apr 26;13:871825. doi: 10.3389/fgene.2022.871825 (PMC9086196; doi:10.3389/fgene.2022.871825)
Supplement: Supplementary file 10 [file Table1.XLSX]

## Sheet: Sheet1
Supplementary Table S1 Overview of the RNA sequencing data.
Variety	Group	Sample name	Total Raw Reads (M)	Total Clean Reads (M)	Total Clean Bases(Gb)	Clean Reads Q20(%)	Clean Reads Q30(%)	GC content%	Reference genome alignment mapping (%)	Reference gene alignment mapping (%)
Longyou 6	CKL	L6C (Control)1	111	111	11.1	95.45	86.98	47.8965	78.91	71.79
		L6C (Control)2	110.85	110.85	11.09	95.19	86.73	48.667	78.13	72.46
		L6C (Control)3	110.65	110.65	11.06	97.74	90.6	47.6065	84.97	71.22
	SLD	L6D (Treatment)1	110.19	110.19	11.02	97.34	89.41	47.84	83.92	71.64
		L6D (Treatment)2	109.41	109.41	10.94	95.42	86.93	47.303	74.67	69.68
		L6D (Treatment)3	109.16	109.16	10.92	95.8	88	48.1255	79.99	73.76
Tianyou 2	CKT	T2C (Control)1	109.78	109.78	10.98	97.18	89	47.232	84.57	70.87
		T2C (Control)2	111.02	111.02	11.1	97.35	89.47	47.2175	85.12	72.03
		T2C (Control)3	110.79	110.79	11.08	97.4	89.59	48.272	86.14	74.41
	STD	T2D (Treatment)1	111.22	111.22	11.12	97.91	91.09	47.7795	86.54	73.92
		T2D (Treatment)2	111.15	111.15	11.11	97.41	89.73	48.0645	85.99	75.07
		T2D (Treatment)3	110.7	110.7	11.07	97.27	89.27	47.941	85.21	73.99
